# Supplementary material for: Epidemiology of prediabetes mellitus among hill tribe adults in Thailand
Source: PLoS One. 2022 Jul 25;17(7):e0271900. doi: 10.1371/journal.pone.0271900 (PMC9312415; doi:10.1371/journal.pone.0271900)
Supplement: S2 Appendix — (XLSX) [file pone.0271900.s002.xlsx]

## Sheet: Sheet1
Sex	New_age	Tribe	New_religion	New_education	New_occupation	Re_Income	New_status	Stress	depression	Q3.7_Exercise	New_Q3.1Smoke	New_Q3.2Alcohol	New_Q3.8.1Salt	New_Q3.8.2monoglu	New_Q3.8.3oil	New_BMI	New_Waistline	Code	Eat_breakfast	Weight	Height	BMI	Re_BMI	Waistline	New_Waistline_man	New_Waistline_woman	Hips	Pressure_systolic	Re_systolic	New_systolic	Pressure_diastolic	Re_diastolic	New_diastolic	Blood_pressure	Re_Blood_pressure	Age	Re_Age	Religion	Education	Speak_Thai	Hear_Thai	Read_Thai	Write_Thai	Occupation	Income	Debt	Re_Debt	New_debt	Status
1	3	6	1	1	2	1	2	1	1	1	2	2	2	2	2	3	0	646	0	64	165	23.51	3	82	0	#NULL!	89	110	1	0	73	1	0	0	0	59	3	1	1	2	2	1	1	2	20000	0	1	1	2
2	3	5	1	1	3	1	2	1	2	1	1	1	1	1	1	1	0	1618	0	44	145	20.93	2	70	#NULL!	0	86	143	3	1	83	2	0	1	1	59	3	1	1	1	1	1	1	4	10000	0	1	1	2
2	3	2	1	1	2	2	2	1	1	2	2	2	1	1	1	3	0	8	0	63	158	25.24	3	78	#NULL!	0	96	110	1	0	68	1	0	0	0	59	3	1	1	2	2	1	1	2	60000	20000	3	2	2
2	3	1	2	1	2	1	2	1	1	1	1	2	2	2	3	3	1	86	0	65	155	27.06	3	99	#NULL!	1	100	131	2	0	72	1	0	0	0	59	3	2	1	2	2	1	1	2	12000	2000	2	2	2
1	3	6	1	1	2	1	2	1	1	1	1	1	2	2	2	3	1	673	0	59	152	25.54	3	90	1	#NULL!	89	89	1	0	52	1	0	0	0	59	3	1	1	2	2	2	1	2	20000	0	1	1	2
2	3	4	1	1	2	2	2	1	1	2	2	2	1	1	1	3	0	2436	0	63	158	25.24	3	78	#NULL!	0	96	127	2	0	83	2	0	0	0	59	3	1	1	2	2	1	1	2	60000	20000	3	2	2
2	3	5	1	1	3	1	2	1	1	1	1	1	1	1	1	3	1	2131	0	54	145	25.68	3	87	#NULL!	1	94	105	1	0	70	1	0	0	0	59	3	1	1	2	1	1	1	4	30000	0	1	1	2
1	3	2	2	1	2	1	2	1	1	2	1	2	1	1	1	1	0	420	0	57	162	21.72	2	82	0	#NULL!	94	121	2	0	72	1	0	0	0	59	3	2	1	3	3	1	1	2	50000	20000	3	2	2
1	3	3	1	1	3	3	1	1	1	2	2	2	1	1	1	1	0	2177	0	60	165	22.04	2	87	0	#NULL!	93	110	1	0	71	1	0	0	0	59	3	1	1	2	2	1	1	4	240000	0	1	1	1
2	3	4	1	1	2	1	2	3	2	2	1	1	1	1	1	3	1	1332	0	50	141	25.15	3	84	#NULL!	1	94	117	1	0	81	2	0	0	0	59	3	1	1	2	2	1	1	2	10000	0	1	1	2
2	3	1	2	1	1	1	2	1	1	1	1	1	1	1	1	3	1	114	0	55	150	24.44	3	89	#NULL!	1	97	129	2	0	84	2	0	0	0	59	3	2	1	2	2	1	1	1	10000	0	1	1	2
1	3	5	2	1	2	1	2	1	1	1	2	1	1	1	3	1	0	267	0	55.2	160	21.56	2	73	0	#NULL!	91	156	3	1	98	3	1	2	1	59	3	2	1	3	3	2	2	2	20000	0	1	1	2
1	3	3	1	1	2	2	1	2	1	1	2	1	2	1	2	3	0	1836	0	82	180	25.31	3	87	0	#NULL!	108	142	3	1	80	2	0	1	1	59	3	1	1	1	1	1	1	2	84000	30000	3	2	1
2	3	3	1	1	2	1	2	1	1	2	1	1	2	2	3	3	1	1431	0	57	154	24.03	3	96	#NULL!	1	94	129	2	0	84	2	0	0	0	59	3	1	1	2	2	1	1	2	20000	0	1	1	2
2	3	1	2	1	2	1	2	1	1	1	1	2	2	2	3	3	1	1729	0	65	155	27.06	3	99	#NULL!	1	100	125	2	0	81	2	0	0	0	59	3	2	1	2	2	1	1	2	13000	2000	2	2	2
2	3	4	2	1	3	1	2	2	1	2	2	1	1	1	1	3	1	2252	0	68	151	29.82	3	110	#NULL!	1	106	133	2	0	88	2	0	0	0	59	3	2	1	2	2	1	1	4	10000	0	1	1	2
2	3	5	1	1	2	2	2	1	1	2	2	2	1	1	1	3	0	1651	0	63	158	25.24	3	78	#NULL!	0	96	123	2	0	81	2	0	0	0	59	3	1	1	2	2	1	1	2	60000	20000	3	2	2
2	3	5	1	1	1	1	2	2	1	1	1	1	1	1	1	3	1	238	0	67	155	27.89	3	90	#NULL!	1	105	127	2	0	83	2	0	0	0	59	3	1	1	2	3	1	1	1	9600	0	1	1	2
2	3	1	1	1	3	1	2	1	1	1	1	1	2	2	3	1	0	1528	0	48.9	151	21.45	2	68	#NULL!	0	70	122	2	0	89	2	0	0	0	59	3	1	1	3	3	1	1	4	15000	100000	4	2	2
2	3	1	2	1	1	1	2	1	1	1	1	1	1	1	1	3	1	1757	0	55	150	24.44	3	89	#NULL!	1	97	132	2	0	92	3	1	1	1	59	3	2	1	2	2	1	1	1	9700	0	1	1	2
2	3	2	2	1	3	1	2	1	1	1	1	1	1	1	3	1	0	394	0	53	163	19.95	2	70	#NULL!	0	97	132	2	0	88	2	0	0	0	59	3	2	1	2	2	1	1	4	30000	0	1	1	2
2	3	1	1	1	3	1	2	1	1	1	1	1	2	2	3	3	1	1177	0	59	140	30.1	3	96	#NULL!	1	109	136	2	0	77	1	0	0	0	59	3	1	1	3	3	1	1	4	15000	100000	4	2	2
2	3	5	1	2	2	1	2	3	2	2	1	1	1	1	2	3	1	239	0	61	151	26.75	3	90	#NULL!	1	100	92	1	0	64	1	0	0	0	59	3	1	2	3	3	3	1	2	20000	10000	2	2	2
1	3	5	1	1	3	1	2	1	1	1	1	1	1	1	1	3	1	2324	0	79	175	25.8	3	99	1	#NULL!	105	130	2	0	87	2	0	0	0	59	3	1	1	2	2	1	1	4	50000	0	1	1	2
2	3	2	1	1	2	3	2	2	2	3	1	1	1	1	1	3	1	2112	0	54	149	24.32	3	80	#NULL!	1	98	118	1	0	98	3	1	1	1	59	3	1	1	3	3	1	1	2	108000	0	1	1	2
1	3	5	2	3	2	1	1	1	1	2	2	2	1	1	2	1	0	264	0	53.5	165	19.65	2	68	0	#NULL!	88	110	1	0	59	1	0	0	0	59	3	2	3	1	1	1	1	2	50000	0	1	1	1
1	3	2	2	1	1	3	2	2	2	2	1	1	1	1	1	1	0	398	0	50	155	20.81	2	80	0	#NULL!	92	113	1	0	80	2	0	0	0	59	3	2	1	1	1	1	1	1	200000	5000	2	2	2
1	3	2	2	1	2	1	2	1	1	2	1	1	2	2	2	3	0	502	0	60.2	160	23.52	3	89	0	#NULL!	91	112	1	0	74	1	0	0	0	59	3	2	1	3	3	1	1	2	20000	100000	4	2	2
2	3	1	1	1	3	1	2	1	1	1	1	1	2	2	3	1	0	1688	0	48.9	151	21.45	2	68	#NULL!	0	70	118	1	0	79	1	0	0	0	59	3	1	1	3	3	1	1	4	15000	100000	4	2	2
2	3	1	2	1	2	1	2	1	1	1	1	2	2	2	3	3	1	1569	0	65	155	27.06	3	99	#NULL!	1	100	144	3	1	85	2	0	1	1	59	3	2	1	2	2	1	1	2	10000	2000	2	2	2
2	3	4	1	1	1	2	2	1	1	1	1	1	2	2	2	1	0	2060	0	45	150	20	2	71	#NULL!	0	90	128	2	0	85	2	0	0	0	59	3	1	1	1	1	1	1	1	60000	0	1	1	2
2	3	1	1	1	3	1	2	1	1	1	1	1	2	2	3	1	0	45	0	48.9	151	21.45	2	68	#NULL!	0	70	120	2	0	76	1	0	0	0	59	3	1	1	3	3	1	1	4	15000	100000	4	2	2
2	3	1	2	1	2	1	2	2	1	1	1	1	2	2	2	3	1	1055	0	63	145	29.96	3	88	#NULL!	1	100	123	2	0	85	2	0	0	0	59	3	2	1	1	1	1	1	2	50000	0	1	1	2
2	3	5	1	1	2	1	2	1	1	2	1	1	1	1	1	3	1	737	0	65	154	27.41	3	91	#NULL!	1	105	127	2	0	98	3	1	1	1	59	3	1	1	2	2	1	1	2	10000	0	1	1	2
2	3	4	2	1	3	2	3	1	1	2	1	1	2	2	2	3	1	2189	0	63	148	28.76	3	94	#NULL!	1	102	145	3	1	84	2	0	1	1	59	3	2	1	2	2	1	1	4	100000	0	1	1	4
1	3	6	1	1	2	1	2	1	1	1	2	1	1	3	1	3	1	720	0	60	158	24.03	3	93	1	#NULL!	88	127	2	0	88	2	0	0	0	59	3	1	1	2	2	1	1	2	12000	0	1	1	2
2	3	1	2	1	3	1	2	1	2	1	1	1	1	1	1	1	0	1778	0	44	145	20.93	2	70	#NULL!	0	86	138	2	0	90	3	1	1	1	59	3	2	1	1	1	1	1	4	9600	0	1	1	2
1	3	2	1	1	2	2	2	1	1	2	2	2	1	1	1	3	0	1140	0	60.2	160	23.52	3	89	0	#NULL!	91	111	1	0	72	1	0	0	0	59	3	1	1	2	2	1	1	2	60000	20000	3	2	2
1	3	2	2	1	2	1	2	1	1	3	2	1	1	1	1	1	0	467	0	57	170	19.72	2	81	0	#NULL!	92	109	1	0	65	1	0	0	0	59	3	2	1	2	2	2	2	2	9600	0	1	1	2
2	3	2	2	1	2	1	3	1	1	2	1	1	3	1	3	3	1	368	0	57	150	25.33	3	90	#NULL!	1	102	132	2	0	85	2	0	0	0	59	3	2	1	1	1	1	1	2	35000	20000	3	2	4
2	3	2	2	1	2	1	2	2	1	1	2	1	1	1	1	3	1	1560	0	63	149	28.38	3	97	#NULL!	1	103	108	1	0	65	1	0	0	0	59	3	2	1	3	2	1	1	2	20000	150000	5	2	2
2	3	2	2	1	2	1	2	2	1	1	2	1	1	1	1	3	1	1720	0	63	149	28.38	3	97	#NULL!	1	103	135	2	0	75	1	0	0	0	59	3	2	1	3	2	1	1	2	20000	150000	5	2	2
1	3	1	2	1	3	2	2	1	1	2	2	2	2	1	1	1	0	919	0	55	162	20.96	2	72	0	#NULL!	89	130	2	0	87	2	0	0	0	59	3	2	1	1	1	1	1	4	96000	0	1	1	2
1	3	3	1	1	3	1	2	2	1	1	2	1	2	2	2	1	0	2032	0	50	160	19.53	2	71	0	#NULL!	85	143	3	1	82	2	0	1	1	59	3	1	1	1	1	1	1	4	36000	0	1	1	2
1	3	4	1	2	2	1	3	1	1	1	1	2	1	1	1	3	1	1250	0	73	163	27.48	3	92	1	#NULL!	102	106	1	0	74	1	0	0	0	59	3	1	2	3	3	3	3	2	30000	50000	3	2	3
2	3	1	2	1	2	1	2	1	1	1	1	1	2	2	2	3	1	1010	0	70	150	31.11	3	91	#NULL!	1	108	107	1	0	73	1	0	0	0	59	3	2	1	2	2	1	1	2	15000	0	1	1	2
2	3	2	2	1	3	1	2	2	2	1	1	1	1	1	2	1	0	351	0	49.9	153	21.32	2	78	#NULL!	0	91	165	3	1	76	1	0	1	1	59	3	2	1	1	1	1	1	4	9700	0	1	1	2
1	3	2	2	1	2	1	2	2	2	1	1	1	1	1	1	3	0	355	0	68.3	171	23.36	3	88	0	#NULL!	95	133	2	0	73	1	0	0	0	59	3	2	1	1	1	1	1	2	30000	0	1	1	2
2	3	1	2	1	1	1	3	1	1	2	1	1	2	2	2	3	1	968	0	62	150	27.56	3	95	#NULL!	1	104	142	3	1	90	3	1	2	1	59	3	2	1	2	2	1	1	1	9600	0	1	1	4
2	3	2	1	1	2	2	2	1	1	2	2	2	1	1	1	3	0	1491	0	63	158	25.24	3	78	#NULL!	0	96	127	2	0	83	2	0	0	0	59	3	1	1	2	2	1	1	2	60000	20000	3	2	2
1	3	3	1	1	2	1	2	1	1	3	1	1	1	1	1	3	1	1428	0	67	153	28.62	3	100	1	#NULL!	97	146	3	1	78	1	0	1	1	59	3	1	1	2	2	1	1	2	30000	0	1	1	2
2	3	4	1	2	2	1	2	2	2	3	2	2	2	2	2	1	0	1384	0	50	155	20.81	2	74	#NULL!	0	93	165	3	1	93	3	1	2	1	59	3	1	2	2	3	3	3	2	30000	0	1	1	2
2	3	3	1	1	1	1	2	1	1	1	1	1	2	2	2	1	0	2179	0	40	144	19.29	2	72	#NULL!	0	83	152	3	1	83	2	0	1	1	59	3	1	1	2	2	1	1	1	30000	30000	3	2	2
2	3	3	1	1	2	1	2	1	1	2	1	1	1	1	1	3	1	1441	0	65	150	28.89	3	102	#NULL!	1	110	103	1	0	42	1	0	0	0	59	3	1	1	2	2	1	1	2	20000	150000	5	2	2
1	3	6	2	1	2	1	2	1	1	1	2	2	2	2	2	1	0	725	0	57	159	22.55	2	78	0	#NULL!	89	98	1	0	58	1	0	0	0	59	3	2	1	2	2	1	1	2	20000	0	1	1	2
2	3	4	1	1	2	1	2	1	1	1	1	1	1	1	2	3	1	1248	0	59	160	23.05	3	83	#NULL!	1	97	105	1	0	76	1	0	0	0	59	3	1	1	2	2	1	1	2	20000	0	1	1	2
2	3	2	2	1	3	1	2	2	2	1	1	1	2	1	1	1	0	379	0	50	151	21.93	2	65	#NULL!	0	90	152	3	1	89	2	0	1	1	59	3	2	1	1	1	1	1	4	30000	20000	3	2	2
2	3	1	2	1	1	3	2	1	1	1	1	1	1	1	1	3	1	1597	0	55	150	24.44	3	89	#NULL!	1	97	95	1	0	62	1	0	0	0	59	3	2	1	2	2	1	1	1	108000	0	1	1	2
2	3	4	1	1	3	1	2	1	1	1	1	1	1	1	1	3	1	1322	0	64	146	30.02	3	97	#NULL!	1	103	107	1	0	61	1	0	0	0	59	3	1	1	2	2	1	1	4	10000	0	1	1	2
2	3	3	1	1	3	1	2	1	1	1	1	1	1	1	1	3	1	2495	0	64	146	30.02	3	97	#NULL!	1	103	107	1	0	61	1	0	0	0	59	3	1	1	2	2	1	1	4	10000	0	1	1	2
2	3	4	1	1	1	1	2	1	1	1	1	1	1	1	2	1	0	2475	0	48	150	21.33	2	73	#NULL!	0	90	141	3	1	95	3	1	2	1	58	3	1	1	3	3	1	1	1	20000	0	1	1	2
1	3	2	2	1	2	1	2	1	1	3	2	2	1	1	1	1	0	384	0	56	165	20.57	2	74	0	#NULL!	93	126	2	0	80	2	0	0	0	58	3	2	1	3	3	2	2	2	20000	20000	3	2	2
2	3	5	2	2	2	1	2	1	1	1	1	1	1	1	3	3	1	219	0	55	151	24.12	3	80	#NULL!	1	92	107	1	0	75	1	0	0	0	58	3	2	2	3	3	3	2	2	48000	25000	3	2	2
1	3	1	2	1	2	2	2	1	1	1	1	1	3	3	3	3	1	1186	0	84	159	33.23	3	113	1	#NULL!	119	106	1	0	74	1	0	0	0	58	3	2	1	2	2	2	2	2	80000	20000	3	2	2
2	3	3	1	1	1	1	2	1	1	1	1	1	2	2	2	1	0	2232	1	50	153	21.36	2	73	#NULL!	0	83	127	2	0	74	1	0	0	0	58	3	1	1	1	1	1	1	1	12000	10000	2	2	2
2	3	4	1	1	2	1	3	1	1	2	1	2	1	1	2	3	1	1331	0	75	162	28.58	3	97	#NULL!	1	105	158	3	1	96	3	1	2	1	58	3	1	1	3	3	1	1	2	20000	0	1	1	4
2	3	4	2	1	2	2	2	1	1	1	2	2	2	1	2	1	0	1854	0	55	160	21.48	2	65	#NULL!	0	93	158	3	1	101	3	1	2	1	58	3	2	1	1	1	1	1	2	60000	0	1	1	2
2	3	6	1	1	2	2	2	1	2	1	2	1	1	2	1	3	1	2344	0	60	151	26.31	3	91	#NULL!	1	102	127	2	0	74	1	0	0	0	58	3	1	1	3	3	2	2	2	100000	30000	3	2	2
1	3	4	1	1	2	2	2	1	1	1	1	2	1	1	1	3	0	2288	0	60	161	23.15	3	83	0	#NULL!	94	162	3	1	88	2	0	1	1	58	3	1	1	2	2	1	1	2	90000	20000	3	2	2
1	3	4	1	1	1	2	2	1	1	1	2	2	2	2	2	3	0	2458	0	67	160	26.17	3	60	0	#NULL!	70	137	2	0	85	2	0	0	0	58	3	1	1	3	3	1	1	1	60000	0	1	1	2
2	3	5	1	1	2	2	3	1	1	2	1	1	1	1	1	3	1	246	0	63.3	152	27.4	3	81	#NULL!	1	102	122	2	0	75	1	0	0	0	58	3	1	1	2	2	1	1	2	60000	0	1	1	4
2	3	4	1	1	3	1	3	2	1	1	1	1	1	1	1	1	1	1317	0	47	148	21.46	2	81	#NULL!	1	86	106	1	0	74	1	0	0	0	58	3	1	1	3	3	1	1	3	30000	0	1	1	4
2	3	3	1	1	3	1	3	2	1	1	1	1	1	1	1	1	1	2490	0	47	148	21.46	2	81	#NULL!	1	86	106	1	0	74	1	0	0	0	58	3	1	1	3	3	1	1	3	30000	0	1	1	4
1	3	1	1	1	1	2	2	1	1	1	2	2	2	2	2	3	0	1217	0	67	160	26.17	3	60	0	#NULL!	70	137	2	0	85	2	0	0	0	58	3	1	1	3	3	1	1	1	60000	0	1	1	2
2	3	5	1	2	3	1	2	2	1	2	1	1	2	1	3	3	0	802	0	53	150	23.56	3	71	#NULL!	0	100	124	2	0	76	1	0	0	0	58	3	1	2	2	2	2	2	4	30000	20000	3	2	2
2	3	1	1	1	1	1	2	1	1	1	1	1	2	2	2	1	0	1226	1	50	153	21.36	2	73	#NULL!	0	83	115	1	0	76	1	0	0	0	58	3	1	1	1	1	1	1	1	12000	10000	2	2	2
2	3	4	1	1	1	1	2	1	1	1	1	1	2	2	2	1	0	2467	1	50	153	21.36	2	73	#NULL!	0	83	115	1	0	76	1	0	0	0	58	3	1	1	1	1	1	1	1	12000	10000	3	2	2
2	3	1	2	1	2	2	2	1	1	1	1	1	3	3	3	3	1	1537	0	60	141	30.18	3	96.5	#NULL!	1	107	149	3	1	94	3	1	2	1	58	3	2	1	2	2	2	2	2	80000	20000	3	2	2
2	3	6	1	1	2	2	2	1	1	1	1	1	3	3	3	3	1	2383	0	60	141	30.18	3	96.5	#NULL!	1	107	149	3	1	94	3	1	2	1	58	3	1	1	2	2	2	2	2	80000	20000	3	2	2
1	3	1	2	1	3	1	2	2	1	1	2	1	2	2	2	1	0	1026	0	50	160	19.53	2	71	0	#NULL!	85	124	2	0	81	2	0	0	0	58	3	2	1	1	1	1	1	4	36000	0	1	1	2
2	3	1	2	1	1	2	3	1	1	1	1	1	2	2	1	3	1	982	0	57	155	23.73	3	84	#NULL!	1	97	148	3	1	96	3	1	2	1	58	3	2	1	1	1	1	1	1	96000	0	1	1	4
2	3	1	2	1	2	2	2	1	1	1	1	1	3	3	3	3	1	1697	0	60	141	30.18	3	96.5	#NULL!	1	107	115	1	0	83	2	0	0	0	58	3	2	1	2	2	2	2	2	80000	20000	3	2	2
1	3	2	2	1	2	1	2	1	1	2	2	2	2	1	2	3	0	639	0	56	156	23.01	3	85	0	#NULL!	87	120	2	0	79	1	0	0	0	58	3	2	1	2	2	1	1	2	20000	0	1	1	2
2	3	3	1	1	1	2	2	1	1	1	1	1	2	2	2	1	0	2036	0	44	145	20.93	2	73	#NULL!	0	90	147	3	1	78	1	0	1	1	58	3	1	1	1	1	1	1	1	70000	0	1	1	2
2	3	5	1	1	1	1	2	1	1	1	1	1	1	1	2	1	0	773	0	48	150	21.33	2	73	#NULL!	0	90	141	3	1	95	3	1	2	1	58	3	1	1	3	3	1	1	1	20000	0	1	1	2
2	3	2	2	1	1	1	2	2	1	1	2	1	1	1	1	2	0	484	0	41	158	16.42	1	63	#NULL!	0	85	116	1	0	76	1	0	0	0	58	3	2	1	2	2	1	1	1	20000	0	1	1	2
1	3	6	1	1	2	1	2	1	1	2	2	2	3	3	3	3	0	655	0	69	155	28.72	3	86	0	#NULL!	99	141	3	1	67	1	0	1	1	58	3	1	1	2	2	1	1	2	25000	0	1	1	2
2	3	4	2	1	3	1	2	1	1	1	1	1	1	1	1	3	1	2295	0	62	155	25.81	3	90	#NULL!	1	103	135	2	0	71	1	0	0	0	58	3	3	1	2	2	1	1	4	20000	10000	2	2	2
2	3	3	1	1	1	1	3	1	1	1	1	1	2	2	1	3	1	1929	0	57	155	23.73	3	84	#NULL!	1	97	106	1	0	82	2	0	0	0	58	3	1	1	1	1	1	1	1	9700	0	1	1	4
2	3	1	2	1	3	1	2	1	1	1	1	2	2	1	1	3	1	913	0	64	145	30.44	3	97	#NULL!	1	105	100	1	0	68	1	0	0	0	58	3	2	1	1	2	1	1	4	20000	0	1	1	2
2	3	2	2	1	2	1	2	1	1	3	1	1	1	1	1	1	0	386	0	46	150	20.44	2	76	#NULL!	0	88	125	2	0	95	3	1	1	1	58	3	2	1	1	1	1	1	2	32000	15000	3	2	2
2	3	1	2	1	3	2	2	1	1	1	1	1	2	2	1	3	1	1033	0	55	147	25.45	3	85	#NULL!	1	92	128	2	0	70	1	0	0	0	58	3	2	1	1	1	1	1	4	80000	0	1	1	2
2	3	1	1	1	1	1	2	1	1	1	1	1	2	2	2	3	1	899	0	50	145	23.78	3	86	#NULL!	1	96	166	3	1	83	2	0	1	1	58	3	1	1	1	1	1	1	1	50000	0	1	1	2
2	3	2	2	1	3	1	2	2	1	1	1	1	1	1	1	3	1	372	0	69	151	30.26	3	85	#NULL!	1	115	112	1	0	70	1	0	0	0	58	3	2	1	2	2	1	1	4	40000	30000	3	2	2
2	3	1	2	1	1	2	2	1	1	1	1	1	1	1	3	1	1	895	0	43	149	19.37	2	83	#NULL!	1	91	156	3	1	78	1	0	1	1	58	3	2	1	1	1	1	1	1	86400	20000	3	2	2
2	3	3	1	1	2	1	2	1	1	1	1	1	1	1	2	3	1	1418	0	48	141	24.14	3	81	#NULL!	1	98	130	2	0	94	3	1	1	1	58	3	1	1	3	3	1	1	2	15000	0	1	1	2
2	3	3	1	1	2	1	2	2	2	1	1	1	1	1	1	3	1	1427	0	61	147	28.23	3	103	#NULL!	1	101	130	2	0	80	2	0	0	0	58	3	1	1	3	3	1	1	2	10000	0	1	1	2
1	3	1	1	2	2	2	2	1	1	3	1	1	1	1	1	3	1	549	0	84	159	33.23	3	113	1	#NULL!	119	117	1	0	64	1	0	0	0	58	3	1	2	3	3	3	2	2	60000	0	1	1	2
2	3	6	1	1	3	2	2	3	1	2	1	1	2	2	3	3	1	643	0	71	153	30.33	3	92	#NULL!	1	102	110	1	0	84	2	0	0	0	58	3	1	1	1	1	1	1	4	60000	0	1	1	2
2	3	5	2	2	2	2	3	2	2	2	2	2	1	1	1	3	0	293	0	59	158	23.63	3	75	#NULL!	0	96	130	2	0	85	2	0	0	0	58	3	2	2	3	3	3	3	2	90000	100000	4	2	3
2	3	2	2	1	3	1	3	1	1	1	1	1	2	2	2	3	0	2094	0	55	150	24.44	3	78	#NULL!	0	93	112	1	0	80	2	0	0	0	58	3	2	1	2	2	1	2	4	50000	0	1	1	3
1	3	1	2	1	3	1	2	1	1	1	1	1	2	2	2	1	0	1076	0	67	175	21.88	2	80	0	#NULL!	90	127	2	0	98	3	1	1	1	58	3	2	1	2	2	1	1	4	15000	0	1	1	2
1	3	4	1	1	3	1	2	1	1	1	2	2	2	2	2	3	1	1377	0	70	166	25.4	3	96	1	#NULL!	96	94	1	0	59	1	0	0	0	58	3	1	1	3	3	1	1	3	30000	0	1	1	2
1	3	5	1	2	2	1	2	2	2	2	1	1	1	1	1	3	1	328	0	75	169	26.26	3	90	1	#NULL!	98	126	2	0	91	3	1	1	1	58	3	1	2	3	3	3	2	2	25000	110000	5	2	2
2	3	2	2	1	2	1	3	1	1	3	1	1	1	1	3	1	0	373	0	50	151	21.93	2	66	#NULL!	0	90	139	2	0	95	3	1	1	1	58	3	2	1	1	1	1	1	2	35000	15000	3	2	4
1	3	1	2	1	1	2	2	1	1	1	1	1	2	2	2	1	0	1083	0	61	165	22.41	2	84	0	#NULL!	95	130	2	0	74	1	0	0	0	58	3	2	1	1	1	1	1	1	100000	0	1	1	2
2	3	3	1	1	3	2	2	1	1	1	1	1	2	2	1	3	1	2039	0	55	147	25.45	3	86	#NULL!	1	92	125	2	0	79	1	0	0	0	58	3	1	1	1	1	1	1	4	80000	0	1	1	2
2	3	3	1	1	3	1	2	1	1	1	1	1	2	2	2	1	0	2030	0	44	145	20.93	2	66	#NULL!	0	87	127	2	0	81	2	0	0	0	58	3	1	1	2	2	1	1	4	10000	0	1	1	2
2	3	5	1	1	2	1	3	1	1	1	2	1	1	2	2	1	1	731	0	47	156	19.31	2	80	#NULL!	1	88	140	3	1	88	2	0	1	1	58	3	1	1	3	3	1	1	2	20000	100000	4	2	4
1	3	1	2	1	3	1	2	1	1	1	2	1	3	3	3	3	1	887	0	72	165	26.45	3	99	1	#NULL!	102	138	2	0	90	3	1	1	1	58	3	2	1	2	2	1	1	4	40000	0	1	1	2
1	3	6	1	1	1	1	2	1	1	2	2	1	2	1	2	1	0	675	0	54	164	20.08	2	72	0	#NULL!	82	142	3	1	91	3	1	2	1	57	3	1	1	1	1	1	1	1	20000	0	1	1	2
1	3	4	2	1	3	1	2	1	1	1	2	2	3	3	3	3	1	2454	0	70	172	23.66	3	90	1	#NULL!	102	134	2	0	80	2	0	0	0	57	3	2	1	2	2	1	1	4	10000	0	1	1	2
1	3	4	1	1	2	2	2	1	1	1	1	2	1	1	1	3	0	1282	0	60	161	23.15	3	83	0	#NULL!	94	137	2	0	79	1	0	0	0	57	3	1	1	2	2	1	1	2	90000	20000	3	2	2
2	3	1	2	1	1	2	3	1	1	1	1	1	1	2	3	3	1	1587	0	73	150	32.44	3	108	#NULL!	1	104	101	1	0	94	3	1	1	1	57	3	2	1	2	2	1	1	1	96000	0	1	1	4
2	3	4	1	1	2	1	2	1	1	2	1	1	2	2	2	3	1	1320	0	71	156	29.17	3	93	#NULL!	1	111	169	3	1	99	3	1	2	1	57	3	1	1	3	3	1	1	2	30000	0	1	1	2
2	3	3	1	1	2	1	2	1	1	2	1	1	2	2	2	3	1	2493	0	71	156	29.17	3	93	#NULL!	1	111	169	3	1	99	3	1	2	1	57	3	1	1	3	3	1	1	2	30000	0	1	1	2
1	3	1	2	1	2	1	2	1	1	1	1	1	2	2	2	3	1	2067	0	75	160	29.3	3	101	1	#NULL!	102	113	1	0	79	1	0	0	0	57	3	2	1	2	1	1	1	2	50000	0	1	1	2
2	3	5	1	1	3	1	3	1	1	1	2	2	1	1	1	2	0	1642	0	39	150	17.33	1	65	#NULL!	0	80	110	1	0	81	2	0	0	0	57	3	1	1	1	1	1	1	4	40000	0	1	1	4
2	3	1	2	1	3	1	3	1	1	1	2	2	1	1	1	2	0	159	0	39	150	17.33	1	65	#NULL!	0	80	107	1	0	75	1	0	0	0	57	3	2	1	1	1	1	1	4	40000	0	1	1	4
2	3	1	1	1	2	2	2	1	1	3	2	1	2	2	2	3	1	1202	0	57	147	26.38	3	88	#NULL!	1	101	159	3	1	81	2	0	1	1	57	3	1	1	2	2	1	1	2	84000	0	1	1	2
2	3	1	2	1	1	2	3	1	1	1	1	1	1	2	3	3	1	1747	0	73	150	32.44	3	108	#NULL!	1	104	143	3	1	86	2	0	1	1	57	3	2	1	2	2	1	1	1	96000	0	1	1	4
2	3	3	2	1	3	1	3	1	1	2	1	1	1	2	1	3	1	1429	0	64	163	24.09	3	93	#NULL!	1	94	138	2	0	72	1	0	0	0	57	3	2	1	3	3	1	1	4	30000	0	1	1	3
2	3	1	2	1	2	1	2	1	1	1	1	1	1	1	1	3	1	117	0	49	145	23.31	3	83	#NULL!	1	89	117	1	0	68	1	0	0	0	57	3	2	1	1	1	1	1	2	10000	0	1	1	2
2	3	2	2	1	2	1	2	1	1	2	1	1	1	1	1	1	0	456	0	44	140	22.45	2	70	#NULL!	0	92	148	3	1	91	3	1	2	1	57	3	2	1	2	2	1	1	2	30000	20000	3	2	2
2	3	4	1	1	1	1	2	1	1	1	1	1	2	2	2	3	1	2462	1	52	150	23.11	3	85	#NULL!	1	100	111	1	0	73	1	0	0	0	57	3	1	1	1	1	1	1	1	9600	35000	3	2	2
2	3	3	2	1	3	1	2	1	1	2	1	1	1	1	3	3	1	2218	0	62	154	26.14	3	97	#NULL!	1	110	115	1	0	78	1	0	0	0	57	3	2	1	3	3	1	1	4	36000	50000	3	2	2
2	3	5	1	2	2	2	3	1	1	1	2	2	1	1	2	1	0	765	0	53	158	21.23	2	73	#NULL!	0	91	166	3	1	85	2	0	1	1	57	3	1	2	3	3	2	2	2	100000	10000	2	2	4
2	3	1	2	1	2	1	2	1	1	1	1	1	1	1	1	3	1	1600	0	49	145	23.31	3	83	#NULL!	1	89	133	2	0	84	2	0	0	0	57	3	2	1	1	1	1	1	2	10000	0	1	1	2
1	3	1	2	1	2	1	2	2	1	1	1	2	1	2	3	3	1	1759	0	78	165	28.65	3	97	1	#NULL!	104	131	2	0	89	2	0	0	0	57	3	2	1	2	2	1	1	2	30000	0	1	1	2
1	3	1	2	1	3	2	2	1	1	1	2	2	2	2	2	2	0	1020	0	49	163	18.44	1	75	0	#NULL!	92	134	2	0	92	3	1	1	1	57	3	2	1	1	1	1	1	4	100000	0	1	1	2
2	3	1	2	3	3	2	2	1	1	2	1	1	2	2	2	3	0	996	0	47	142	23.31	3	75	#NULL!	0	90	149	3	1	87	2	0	1	1	57	3	2	4	1	1	1	1	4	72000	0	1	1	2
1	3	5	2	2	2	2	2	1	1	2	2	2	1	1	1	1	0	311	0	55	165	20.2	2	76	0	#NULL!	87	147	3	1	91	3	1	2	1	57	3	2	2	3	3	3	2	2	100000	25000	3	2	2
1	3	1	2	1	2	1	2	2	1	1	1	2	1	2	3	3	1	116	0	78	165	28.65	3	97	1	#NULL!	104	123	2	0	69	1	0	0	0	57	3	2	1	2	2	1	1	2	30000	0	1	1	2
2	3	1	2	1	2	1	2	1	1	1	1	1	1	1	1	3	1	1760	0	49	145	23.31	3	83	#NULL!	1	89	120	2	0	80	2	0	0	0	57	3	2	1	1	1	1	1	2	10000	0	1	1	2
1	3	5	2	2	2	2	2	1	1	1	1	2	1	1	1	1	0	323	0	60	165	22.04	2	72	0	#NULL!	92	123	2	0	82	2	0	0	0	57	3	2	2	3	3	3	3	2	70000	0	1	1	2
1	3	1	2	1	2	1	2	1	1	1	1	1	2	2	2	3	1	1061	0	75	160	29.3	3	100	1	#NULL!	102	106	1	0	81	2	0	0	0	57	3	2	1	2	1	1	1	2	50000	0	1	1	2
2	3	1	2	1	1	2	2	1	1	1	2	1	1	1	2	1	0	1818	0	45	145	21.4	2	74	#NULL!	0	87	111	1	0	69	1	0	0	0	57	3	2	1	2	2	1	1	1	96000	0	1	1	2
1	3	4	2	2	1	1	2	1	1	1	2	2	1	1	1	1	0	1391	0	65	172	21.97	2	88	0	#NULL!	90	138	2	0	89	2	0	0	0	57	3	2	2	3	3	3	3	1	50000	0	1	1	2
1	3	2	2	1	2	2	2	1	1	1	2	1	1	1	1	3	1	417	0	66	163	24.84	3	95	1	#NULL!	101	127	2	0	84	2	0	0	0	57	3	2	1	3	3	1	1	2	80000	20000	3	2	2
1	3	4	1	1	1	1	3	1	1	1	1	1	2	1	1	1	0	1403	0	62	166	22.5	2	87	0	#NULL!	97	143	3	1	84	2	0	1	1	57	3	1	1	2	2	1	1	1	34000	0	1	1	4
2	3	2	2	1	2	1	2	1	1	1	1	1	1	3	3	1	0	413	0	44.2	142	21.92	2	73	#NULL!	0	86	122	2	0	80	2	0	0	0	57	3	2	1	1	1	1	1	2	20000	10000	2	2	2
2	3	1	2	1	2	1	2	1	1	1	1	1	2	1	2	3	1	861	0	56	150	24.89	3	83	#NULL!	1	93	131	2	0	89	2	0	0	0	57	3	2	1	1	1	1	1	2	18000	0	1	1	2
1	3	2	1	1	2	1	2	1	1	1	2	2	1	1	1	3	0	2114	0	62	155	25.81	3	88	0	#NULL!	95	111	1	0	77	1	0	0	0	57	3	1	1	3	3	1	1	2	20000	0	1	1	2
2	3	4	1	1	1	1	2	1	1	1	1	1	1	1	1	3	1	1381	0	60	150	26.67	3	94	#NULL!	1	96	122	2	0	76	1	0	0	0	57	3	1	1	3	3	1	1	1	9600	0	1	1	2
1	3	3	1	1	2	3	2	1	1	1	2	1	2	1	2	1	0	1868	0	48	160	18.75	2	71	0	#NULL!	90	128	2	0	67	1	0	0	0	57	3	1	1	1	1	1	1	2	180000	0	1	1	2
1	3	1	2	1	2	1	2	2	1	1	1	2	1	2	3	3	1	1599	0	78	165	28.65	3	97	1	#NULL!	104	131	2	0	80	2	0	0	0	57	3	2	1	2	2	1	1	2	30000	0	1	1	2
1	3	4	1	3	2	2	2	1	1	2	1	1	3	1	1	3	1	1336	0	70	161	27.01	3	91	1	#NULL!	103	89	1	0	52	1	0	0	0	57	3	1	4	3	3	3	3	2	70000	200000	5	2	2
2	3	6	2	1	1	2	2	1	1	1	1	1	1	1	1	3	1	565	0	57	147	26.38	3	88	#NULL!	1	101	127	2	0	79	1	0	0	0	57	3	2	1	2	2	1	1	1	60000	0	1	1	2
2	3	3	1	3	3	2	2	1	1	2	1	1	2	2	2	3	0	1943	0	47	142	23.31	3	75	#NULL!	0	90	138	2	0	89	2	0	0	0	57	3	1	4	1	1	1	1	4	72000	0	1	1	2
1	3	5	1	2	2	2	2	1	1	1	1	2	3	2	1	2	0	792	0	46	161	17.75	1	70	0	#NULL!	87	163	3	1	94	3	1	2	1	57	3	1	2	3	3	3	3	2	60000	400000	5	2	2
2	3	1	2	1	1	2	2	1	1	1	1	1	2	2	2	1	0	1030	0	44	145	20.93	2	73	#NULL!	0	90	124	2	0	72	1	0	0	0	57	3	2	1	1	1	1	1	1	70000	0	1	1	2
1	3	6	2	3	3	2	2	1	1	1	2	2	2	2	2	3	1	576	0	70	172	23.66	3	90	1	#NULL!	102	120	2	0	80	2	0	0	0	57	3	2	4	3	3	3	3	4	100000	0	1	1	2
2	3	1	2	1	3	1	2	1	1	2	1	1	1	2	2	1	0	865	0	45	148	20.54	2	67	#NULL!	0	87	124	2	0	80	2	0	0	0	57	3	2	1	1	1	1	1	4	50000	0	1	1	2
2	3	4	1	2	1	1	2	1	1	1	1	1	1	1	1	3	1	1399	0	58	145	27.59	3	92	#NULL!	1	92	134	2	0	65	1	0	0	0	57	3	1	2	3	3	2	1	1	20000	0	1	1	2
2	3	5	1	1	3	1	3	2	1	1	1	1	1	1	1	1	1	2323	0	47	148	21.46	2	81	#NULL!	1	86	131	2	0	70	1	0	0	0	57	3	1	1	3	3	1	1	3	30000	0	1	1	4
2	3	3	1	1	3	1	3	2	1	1	1	1	1	1	1	1	1	2511	0	47	148	21.46	2	81	#NULL!	1	86	131	2	0	70	1	0	0	0	57	3	1	1	3	3	1	1	3	30000	0	1	1	4
2	3	1	2	1	2	1	2	2	2	1	2	1	2	2	2	1	0	1753	0	43	141	21.63	2	78	#NULL!	0	89	134	2	0	76	1	0	0	0	56	3	2	1	1	1	1	1	2	20000	30000	3	2	2
1	3	2	2	1	2	1	2	1	1	1	1	2	1	1	2	3	0	1719	0	66	150	29.33	3	88	0	#NULL!	94	117	1	0	82	2	0	0	0	56	3	2	1	2	2	1	3	2	30000	0	1	1	2
1	3	5	1	2	2	1	2	1	1	2	2	2	1	1	1	3	0	287	0	71.3	165	26.19	3	89	0	#NULL!	103	128	2	0	100	3	1	1	1	56	3	1	2	3	3	3	3	2	50000	40000	3	2	2
1	3	6	1	2	2	3	2	1	1	1	2	2	2	2	2	2	0	2365	0	50	165	18.37	1	72	0	#NULL!	85	127	2	0	84	2	0	0	0	56	3	1	2	3	3	3	3	2	144000	100000	4	2	2
2	3	1	2	1	3	1	2	1	1	2	1	1	2	2	2	1	1	998	0	55	155	22.89	2	86	#NULL!	1	76	137	2	0	77	1	0	0	0	56	3	2	1	1	1	1	1	4	20000	0	1	1	2
2	3	4	1	1	3	1	2	1	1	1	1	1	1	1	1	3	1	1389	0	77	161	29.71	3	106	#NULL!	1	113	142	3	1	80	2	0	1	1	56	3	1	1	3	3	1	1	4	20000	30000	3	2	2
2	3	2	2	1	1	1	2	1	1	1	1	1	3	3	3	1	1	478	0	51	150	22.67	2	86	#NULL!	1	90	133	2	0	81	2	0	0	0	56	3	2	1	3	3	1	1	1	10000	30000	3	2	2
2	3	2	1	1	1	1	2	1	1	1	1	1	2	2	3	1	0	73	0	48	153	20.5	2	69	#NULL!	0	83	124	2	0	79	1	0	0	0	56	3	1	1	1	2	1	1	1	40000	0	1	1	2
2	3	3	1	1	1	1	2	1	1	1	1	1	2	2	3	1	0	2533	0	48	153	20.5	2	69	#NULL!	0	83	124	2	0	79	1	0	0	0	56	3	1	1	1	2	1	1	1	40000	0	1	1	2
2	3	6	1	1	3	1	2	1	1	2	1	1	1	1	1	3	1	672	0	58	148	26.48	3	85	#NULL!	1	93	141	3	1	80	2	0	1	1	56	3	1	1	1	1	1	1	4	30000	0	1	1	2
1	3	2	2	1	2	1	2	1	1	1	1	2	1	1	2	3	0	1559	0	66	150	29.33	3	88	0	#NULL!	94	145	3	1	83	2	0	1	1	56	3	2	1	2	2	1	3	2	30000	0	1	1	2
2	3	1	2	1	2	1	2	2	2	1	2	1	2	2	2	1	0	1593	0	43	141	21.63	2	78	#NULL!	0	89	124	2	0	77	1	0	0	0	56	3	2	1	1	1	1	1	2	20000	30000	3	2	2
1	3	4	1	3	2	1	2	1	1	2	1	2	2	2	2	3	1	1287	0	70	161	27.01	3	91	1	#NULL!	97	106	1	0	74	1	0	0	0	56	3	1	3	3	3	3	3	2	30000	0	1	1	2
1	3	5	1	2	2	3	3	1	1	1	2	2	2	2	3	1	0	761	0	49	160	19.14	2	70	0	#NULL!	90	123	2	0	69	1	0	0	0	56	3	1	2	3	3	3	3	2	120000	100000	4	2	4
1	3	5	2	1	2	1	2	1	1	1	2	2	1	1	1	3	0	251	0	68.5	161	26.43	3	82	0	#NULL!	102	104	1	0	65	1	0	0	0	56	3	2	1	3	3	1	1	2	14000	50000	3	2	2
2	3	5	1	1	1	3	2	2	2	1	1	1	1	2	2	3	1	318	0	66	155	27.47	3	87	#NULL!	1	102	123	2	0	72	1	0	0	0	56	3	1	1	2	2	1	1	1	120000	0	1	1	2
2	3	5	1	2	3	1	2	1	1	1	1	1	2	2	3	3	1	760	0	58	155	24.14	3	84	#NULL!	1	99	153	3	1	98	3	1	2	1	56	3	1	2	3	3	1	1	4	50000	400000	5	2	2
1	3	5	2	4	3	1	1	1	1	2	1	1	1	1	2	3	0	295	0	60	153	25.63	3	83	0	#NULL!	96	142	3	1	90	3	1	2	1	56	3	2	6	3	3	3	3	3	50000	30000	3	2	1
1	3	3	2	1	2	1	2	1	1	1	2	1	2	1	2	1	0	1864	0	58	160	22.66	2	73	0	#NULL!	90	121	2	0	80	2	0	0	0	56	3	2	1	1	1	1	1	2	30000	0	1	1	2
2	3	6	1	1	1	2	2	2	2	1	2	1	2	1	3	3	1	594	0	57	140	29.08	3	91	#NULL!	1	99	112	1	0	65	1	0	0	0	56	3	1	1	2	2	1	1	1	100000	0	1	1	2
1	3	5	2	1	2	1	2	1	1	1	2	2	1	1	1	3	1	254	0	73.8	162	28.12	3	99	1	#NULL!	97	123	2	0	73	1	0	0	0	56	3	2	1	3	3	1	1	2	14000	50000	3	2	2
1	3	3	1	1	2	1	2	1	1	1	1	1	2	2	2	3	0	2049	0	64	162	24.39	3	82	0	#NULL!	93	120	2	0	81	2	0	0	0	56	3	1	1	1	1	1	1	2	12000	0	1	1	2
1	3	5	1	2	2	1	2	2	2	2	2	2	1	1	1	3	0	336	0	70	174	23.12	3	86	0	#NULL!	106	128	2	0	87	2	0	0	0	56	3	1	2	3	3	2	2	2	40000	45000	3	2	2
2	3	2	1	1	1	1	2	1	1	1	1	1	2	2	3	1	0	1716	0	48	153	20.5	2	69	#NULL!	0	83	138	2	0	78	1	0	0	0	56	3	1	1	1	2	1	1	1	40000	0	1	1	2
1	3	2	2	1	2	1	2	1	1	1	2	2	1	1	1	3	0	397	0	56	151	24.56	3	86	0	#NULL!	83	133	2	0	87	2	0	0	0	56	3	2	1	3	3	1	1	2	30000	6000	2	2	2
2	3	4	1	1	3	3	3	1	1	1	1	1	2	1	1	3	1	1316	0	70	151	30.7	3	98	#NULL!	1	95	131	2	0	80	2	0	0	0	56	3	1	1	2	2	1	1	4	140000	0	1	1	4
2	3	3	1	1	3	3	3	1	1	1	1	1	2	1	1	3	1	2489	0	70	151	30.7	3	98	#NULL!	1	95	131	2	0	80	2	0	0	0	56	3	1	1	2	2	1	1	4	140000	0	1	1	4
2	3	6	1	1	2	1	2	1	1	2	1	1	1	1	2	3	1	660	0	59	148	26.94	3	94	#NULL!	1	94	135	2	0	87	2	0	0	0	56	3	1	1	2	2	1	1	2	10000	0	1	1	2
2	3	4	1	1	1	1	3	1	1	1	1	1	1	1	1	3	1	1365	0	60	150	26.67	3	96	#NULL!	1	98	124	2	0	80	2	0	0	0	56	3	1	1	3	3	1	1	1	20000	20000	3	2	4
2	3	2	1	1	1	1	2	1	1	1	1	1	2	2	3	1	0	1556	0	48	153	20.5	2	69	#NULL!	0	83	157	3	1	78	1	0	1	1	56	3	1	1	1	2	1	1	1	40000	0	1	1	2
1	3	5	1	4	3	3	2	1	1	1	2	2	2	2	2	1	0	747	0	56	167	20.08	2	76	0	#NULL!	91	133	2	0	89	2	0	0	0	56	3	1	6	3	3	3	3	5	200000	0	1	1	2
2	3	1	2	1	3	2	3	1	1	2	1	1	2	2	2	1	1	961	0	55	155	22.89	2	82	#NULL!	1	97	135	2	0	77	1	0	0	0	56	3	2	1	1	1	1	1	4	55000	0	1	1	4
2	3	4	1	1	1	2	2	1	1	1	1	1	1	1	1	3	1	1385	0	75	156	30.82	3	105	#NULL!	1	110	126	2	0	70	1	0	0	0	56	3	1	1	3	3	1	1	1	100000	0	1	1	2
2	3	1	2	1	2	1	2	2	2	1	2	1	2	2	2	1	0	110	0	43	141	21.63	2	78	#NULL!	0	89	140	3	1	80	2	0	1	1	56	3	2	1	1	1	1	1	2	20000	30000	3	2	2
2	3	5	1	2	2	1	3	2	1	1	2	1	2	1	2	1	0	1838	0	56	167	20.08	2	76	#NULL!	0	91	125	2	0	82	2	0	0	0	56	3	1	2	3	3	3	3	2	30000	0	1	1	4
1	3	1	2	1	2	2	2	1	1	1	1	1	3	3	3	1	0	894	0	55	160	21.48	2	73	0	#NULL!	93	124	2	0	76	1	0	0	0	56	3	2	1	1	1	1	1	2	100000	0	1	1	2
1	3	2	2	1	2	1	2	1	1	1	1	2	1	1	2	3	0	76	0	66	150	29.33	3	88	0	#NULL!	94	111	1	0	65	1	0	0	0	56	3	2	1	2	2	1	3	2	30000	0	1	1	2
1	3	3	2	1	2	1	2	1	1	1	1	2	1	1	2	3	0	2536	0	66	150	29.33	3	88	0	#NULL!	94	111	1	0	65	1	0	0	0	56	3	2	1	2	2	1	3	2	30000	0	1	1	2
2	3	6	1	1	2	1	2	1	1	1	1	1	1	1	1	3	1	688	0	75	150	33.33	3	101	#NULL!	1	111	126	2	0	80	2	0	0	0	56	3	1	1	2	2	2	1	2	10000	40000	3	2	2
1	3	2	2	1	3	1	2	1	2	1	1	1	1	1	1	3	1	423	0	68	155	28.3	3	90	1	#NULL!	103	114	1	0	82	2	0	0	0	56	3	2	1	2	2	1	1	4	10000	50000	3	2	2
2	3	5	2	1	3	1	1	2	2	2	1	1	1	1	3	3	1	253	0	70.6	155	29.39	3	97	#NULL!	1	104	131	2	0	72	1	0	0	0	55	3	2	1	3	3	1	1	4	27600	0	1	1	1
2	3	1	2	1	2	1	3	1	2	3	1	1	1	1	1	3	1	1178	0	70	150	31.11	3	97	#NULL!	1	98	147	3	1	80	2	0	1	1	55	3	2	1	3	3	1	1	2	10000	0	1	1	4
2	3	3	1	1	2	1	2	1	1	2	1	1	2	1	2	1	1	1130	0	44	147	20.36	2	83	#NULL!	1	83	149	3	1	94	3	1	2	1	55	3	1	1	3	3	1	1	2	40000	0	1	1	2
2	3	6	1	1	2	2	2	2	1	2	1	1	2	1	2	3	1	663	0	70	145	33.29	3	106	#NULL!	1	107	107	1	0	62	1	0	0	0	55	3	1	1	2	2	1	1	2	100000	0	1	1	2
2	3	2	2	1	3	1	3	2	2	1	1	1	1	1	1	1	0	1715	0	43	150	19.11	2	63	#NULL!	0	80	158	3	1	88	2	0	1	1	55	3	2	1	2	2	1	1	4	20000	0	1	1	4
2	3	6	1	1	2	1	2	1	1	1	2	1	1	3	3	3	1	2347	0	55	150	24.44	3	92	#NULL!	1	104	123	2	0	75	1	0	0	0	55	3	1	1	2	2	1	1	2	20000	23000	3	2	2
2	3	1	1	1	2	2	2	1	1	1	2	2	1	1	2	3	1	541	0	70.3	150	31.24	3	97	#NULL!	1	98	120	2	0	79	1	0	0	0	55	3	1	1	2	2	1	1	2	60000	0	1	1	2
2	3	5	1	1	2	3	2	1	1	1	1	1	3	3	3	3	1	1660	1	71.8	156	29.5	3	92	#NULL!	1	108	135	2	0	78	1	0	0	0	55	3	1	1	3	3	1	1	2	120000	0	1	1	2
2	3	4	1	1	3	3	3	1	1	1	1	1	2	1	1	3	1	2322	0	70	151	30.7	3	98	#NULL!	1	95	108	1	0	76	1	0	0	0	55	3	1	1	2	2	1	1	4	140000	0	1	1	4
2	3	6	1	1	1	1	2	1	1	1	1	1	1	1	1	3	1	718	0	72	155	29.97	3	92	#NULL!	1	105	133	2	0	74	1	0	0	0	55	3	1	1	3	3	1	1	1	30000	0	1	1	2
2	3	5	1	1	2	3	2	1	1	1	1	1	1	1	1	3	1	2130	0	60	150	26.67	3	92	#NULL!	1	106	135	2	0	75	1	0	0	0	55	3	1	1	2	3	1	1	2	108000	0	1	1	2
1	3	1	2	1	2	1	3	1	2	3	1	1	1	1	1	3	1	46	0	68.9	160	26.91	3	95	1	#NULL!	105	142	3	1	91	3	1	2	1	55	3	2	1	3	3	1	1	2	10000	0	1	1	4
2	3	3	1	1	3	2	2	1	1	1	1	1	1	1	1	3	1	1124	0	60	150	26.67	3	92	#NULL!	1	106	160	3	1	83	2	0	1	1	55	3	1	1	2	3	1	1	4	52000	0	1	1	2
1	3	5	2	1	2	1	2	1	1	1	2	2	1	1	1	3	1	226	0	86	171	29.41	3	105	1	#NULL!	110	101	1	0	64	1	0	0	0	55	3	2	1	3	3	1	1	2	14000	50000	3	2	2
1	3	5	1	3	2	1	3	1	1	2	2	1	2	2	2	1	0	282	0	51	160	19.92	2	64	0	#NULL!	90	113	1	0	63	1	0	0	0	55	3	1	3	3	3	3	3	2	9600	0	1	1	3
2	3	4	1	1	3	2	2	1	1	2	1	1	2	2	2	1	0	2008	0	47	152	20.34	2	74	#NULL!	0	92	128	2	0	80	2	0	0	0	55	3	1	1	1	1	1	1	4	96000	0	1	1	2
1	3	5	1	1	2	1	2	1	1	1	2	1	1	1	3	3	0	284	0	75	175	24.49	3	75	0	#NULL!	97	141	3	1	89	2	0	1	1	55	3	1	1	3	3	2	2	2	20000	0	1	1	2
2	3	6	1	2	1	1	2	1	1	1	1	1	2	1	3	1	0	605	0	45	147	20.82	2	74	#NULL!	0	93	174	3	1	104	3	1	2	1	55	3	1	2	3	2	2	2	1	36000	35000	3	2	2
2	3	2	2	1	3	1	3	2	2	1	1	1	1	1	1	1	0	72	0	43	150	19.11	2	63	#NULL!	0	80	134	2	0	83	2	0	0	0	55	3	2	1	2	2	1	1	4	20000	0	1	1	4
2	3	3	2	1	3	1	3	2	2	1	1	1	1	1	1	1	0	2532	0	43	150	19.11	2	63	#NULL!	0	80	134	2	0	83	2	0	0	0	55	3	2	1	2	2	1	1	4	20000	0	1	1	4
2	3	2	1	1	2	3	2	1	1	1	1	1	3	3	3	3	1	17	1	71.8	156	29.5	3	92	#NULL!	1	108	134	2	0	90	3	1	1	1	55	3	1	1	3	3	1	1	2	108000	0	1	1	2
1	3	4	2	1	2	2	2	1	1	2	2	1	2	2	2	1	0	2442	0	50	155	20.81	2	71	0	#NULL!	91	122	2	0	85	2	0	0	0	55	3	2	1	2	2	1	1	2	86000	0	1	1	2
1	3	6	1	1	2	2	2	1	1	2	2	2	2	3	2	1	0	711	0	52	155	21.64	2	73	0	#NULL!	84	141	3	1	83	2	0	1	1	55	3	1	1	1	1	1	1	2	84000	0	1	1	2
2	3	5	2	2	1	1	2	1	1	1	1	1	1	1	1	1	0	280	0	46.2	145	21.97	2	78	#NULL!	0	93	114	1	0	97	3	1	1	1	55	3	2	2	3	3	3	3	1	10000	0	1	1	2
2	3	2	1	1	2	3	2	1	1	1	1	1	3	3	3	3	1	1500	1	71.8	156	29.5	3	92	#NULL!	1	108	115	1	0	70	1	0	0	0	55	3	1	1	3	3	1	1	2	120000	0	1	1	2
2	3	6	1	1	2	1	2	1	1	2	1	1	2	2	2	3	1	686	0	65	153	27.77	3	90	#NULL!	1	99	128	2	0	87	2	0	0	0	55	3	1	1	2	2	1	1	2	10000	0	1	1	2
2	3	6	1	1	3	1	2	1	1	1	1	1	1	1	2	3	0	667	0	56	145	26.63	3	69	#NULL!	0	97	144	3	1	89	2	0	1	1	55	3	1	1	2	2	1	1	4	10000	20000	3	2	2
2	3	4	1	1	3	1	2	1	1	2	1	1	1	2	2	1	0	2104	0	45	150	20	2	62	#NULL!	0	89	139	2	0	86	2	0	0	0	55	3	1	1	1	1	1	1	4	50000	0	1	1	2
2	3	2	2	3	2	1	2	1	1	3	1	1	2	1	1	3	0	512	0	49.9	147	23.09	3	71	#NULL!	0	91	127	2	0	91	3	1	1	1	55	3	2	4	3	3	3	3	2	30000	0	1	1	2
1	3	6	1	1	2	1	2	1	1	1	2	2	2	2	2	1	0	697	0	58	160	22.66	2	47	0	#NULL!	85	125	2	0	72	1	0	0	0	55	3	1	1	1	1	1	1	2	20000	0	1	1	2
2	3	6	1	1	2	3	2	1	1	3	2	1	2	2	2	3	1	2208	0	57	147	26.38	3	88	#NULL!	1	101	131	2	0	84	2	0	0	0	55	3	1	1	2	2	1	1	2	108000	0	1	1	2
2	3	3	2	1	1	1	3	1	1	1	1	1	2	3	3	3	1	2243	0	59	159	23.34	3	84	#NULL!	1	102	118	1	0	74	1	0	0	0	55	3	2	1	1	1	1	1	1	30000	0	1	1	4
1	3	6	1	2	2	2	3	1	2	1	2	1	1	1	1	2	1	2337	0	45	160	17.58	1	95	1	#NULL!	111	125	2	0	86	2	0	0	0	55	3	1	2	3	3	2	2	2	60000	0	1	1	3
2	3	5	1	1	3	1	2	1	1	1	2	1	1	1	1	1	0	1616	0	42	145	19.98	2	71	#NULL!	0	83	107	1	0	73	1	0	0	0	55	3	1	1	1	1	1	1	4	30000	0	1	1	2
2	3	6	1	1	2	3	2	1	1	3	1	1	2	2	2	1	0	616	0	40	147	18.51	2	69	#NULL!	0	83	136	2	0	80	2	0	0	0	55	3	1	1	3	3	1	2	2	108000	10000	2	2	2
2	3	3	1	1	3	1	2	1	1	1	1	1	1	1	1	3	1	1463	0	60	150	26.67	3	92	#NULL!	1	106	148	3	1	90	3	1	2	1	55	3	1	1	2	3	1	1	4	10000	0	1	1	2
2	3	3	2	1	2	1	3	1	2	3	1	1	1	1	1	3	1	2184	0	70	150	31.11	3	97	#NULL!	1	98	122	2	0	76	1	0	0	0	55	3	2	1	3	3	1	1	2	10000	0	1	1	4
1	3	1	2	1	2	2	2	1	1	2	2	1	2	2	2	1	0	1000	0	50	155	20.81	2	71	0	#NULL!	91	122	2	0	85	2	0	0	0	55	3	2	1	2	2	1	1	2	86000	0	1	1	2
1	3	1	2	1	2	3	3	1	1	3	1	2	3	3	1	1	0	857	0	52	155	21.64	2	79	0	#NULL!	85	121	2	0	81	2	0	0	0	55	3	2	1	1	3	1	1	2	200000	156000	5	2	4
2	3	5	1	2	2	1	2	1	1	2	1	1	2	1	1	3	1	845	0	60	159	23.73	3	82	#NULL!	1	98	138	2	0	83	2	0	0	0	55	3	1	2	3	3	3	3	2	20000	0	1	1	2
1	3	5	2	1	3	2	2	1	1	2	2	2	1	1	1	1	0	324	0	54	158	21.63	2	75	0	#NULL!	90	148	3	1	105	3	1	2	1	55	3	2	1	3	3	3	1	4	72000	0	1	1	2
2	3	2	2	1	2	1	2	1	1	1	1	1	3	3	3	3	0	1149	1	50	147	23.14	3	71	#NULL!	0	91	126	2	0	70	1	0	0	0	55	3	2	1	3	3	1	1	2	10000	0	1	1	2
1	3	1	2	1	2	1	3	1	2	3	1	1	1	1	1	3	1	1689	0	68.9	160	26.91	3	95	1	#NULL!	105	187	3	1	92	3	1	2	1	55	3	2	1	3	3	1	1	2	10000	0	1	1	4
1	3	4	1	3	2	1	2	1	1	1	1	1	2	2	2	3	0	1345	0	57	156	23.42	3	85	0	#NULL!	90	130	2	0	71	1	0	0	0	55	3	1	4	3	3	3	3	2	25000	0	1	1	2
2	3	1	2	1	3	1	2	1	1	1	2	1	1	1	1	1	0	133	0	42	145	19.98	2	71	#NULL!	0	83	147	3	1	91	3	1	2	1	55	3	2	1	1	1	1	1	4	30000	0	1	1	2
2	3	1	2	1	3	1	2	1	1	1	2	1	1	1	1	1	0	1776	0	42	145	19.98	2	71	#NULL!	0	83	128	2	0	81	2	0	0	0	55	3	2	1	1	1	1	1	4	30000	0	1	1	2
2	3	1	2	1	3	1	2	1	1	3	1	1	3	2	1	3	1	902	0	64	148	29.22	3	94	#NULL!	1	102	129	2	0	82	2	0	0	0	55	3	2	1	1	1	1	1	3	50000	0	1	1	2
2	3	1	2	1	1	1	2	1	1	1	1	1	3	3	2	3	1	877	0	54	145	25.68	3	89	#NULL!	1	94	122	2	0	71	1	0	0	0	55	3	2	1	2	2	1	1	1	9600	35000	3	2	2
2	3	4	1	1	2	1	3	1	1	1	1	1	1	1	1	3	1	1323	0	54	180	16.67	3	160	#NULL!	1	90	134	2	0	78	1	0	0	0	55	3	1	1	2	2	1	1	2	20000	40000	3	2	4
2	3	3	1	1	2	1	2	1	1	2	1	1	2	1	2	1	1	1469	0	44	147	20.36	2	83	#NULL!	1	83	115	1	0	83	2	0	0	0	55	3	1	1	3	3	1	1	2	40000	0	1	1	2
2	3	4	1	1	3	1	2	1	1	1	1	1	2	1	1	3	1	2309	0	58	153	24.78	3	90	#NULL!	1	102	128	2	0	93	3	1	1	1	55	3	1	1	2	2	1	1	4	20000	0	1	1	2
2	3	3	1	1	1	1	3	1	1	2	1	1	2	1	2	1	1	2273	0	50	148	22.83	2	86	#NULL!	1	84	130	2	0	78	1	0	0	0	54	3	1	1	3	3	1	1	1	50000	0	1	1	4
1	3	2	1	1	2	1	2	2	1	1	2	2	1	1	1	1	0	2262	0	52	165	19.1	2	68	0	#NULL!	90	115	1	0	83	2	0	0	0	54	3	1	1	2	2	1	1	2	10000	10000	2	2	2
1	3	4	1	1	2	1	2	1	1	1	1	2	1	1	1	3	1	1342	0	65	150	28.89	3	96	1	#NULL!	98	146	3	1	100	3	1	2	1	54	3	1	1	3	3	1	1	2	10000	0	1	1	2
1	3	5	1	3	1	3	2	1	1	3	2	2	1	1	1	1	0	305	0	54	170	18.69	2	66	0	#NULL!	94	153	3	1	100	3	1	2	1	54	3	1	4	3	3	3	3	1	120000	0	1	1	2
2	3	1	2	1	3	1	3	1	1	1	2	1	1	1	1	2	0	184	0	34	151	14.91	1	60	#NULL!	0	85	119	1	0	75	1	0	0	0	54	3	2	1	1	1	1	1	4	40000	0	1	1	4
1	3	6	1	3	2	2	2	1	1	2	2	2	2	3	2	3	1	716	0	105	173	35.08	3	122	1	#NULL!	109	150	3	1	80	2	0	1	1	54	3	1	3	3	3	3	3	2	100000	0	1	1	2
2	3	6	2	1	2	1	2	1	1	2	1	1	1	1	2	3	1	658	0	62	146	29.09	3	97	#NULL!	1	92	131	2	0	70	1	0	0	0	54	3	2	1	1	1	1	1	2	10000	0	1	1	2
1	3	4	2	1	3	2	2	1	1	2	1	1	2	2	2	3	0	2445	0	66	165	24.24	3	76	0	#NULL!	90	114	1	0	83	2	0	0	0	54	3	2	1	1	1	1	1	4	60000	0	1	1	2
2	3	5	1	2	2	1	2	3	2	2	1	1	1	1	2	3	1	227	0	70	159	27.69	3	89	#NULL!	1	107	117	1	0	77	1	0	0	0	54	3	1	2	3	3	3	1	2	20000	10000	2	2	2
1	3	6	2	1	2	1	2	1	1	2	2	1	3	3	2	3	1	705	0	85	170	29.41	3	98	1	#NULL!	101	173	3	1	102	3	1	2	1	54	3	2	1	2	3	1	1	2	10000	0	1	1	2
2	3	3	1	1	2	1	2	2	1	1	1	1	1	1	1	3	1	2274	0	63	149	28.38	3	94	#NULL!	1	104	120	2	0	79	1	0	0	0	54	3	1	1	2	2	1	1	2	20000	0	1	1	2
1	3	1	2	1	2	1	2	1	1	1	2	1	1	1	3	1	0	1592	0	51	151	22.37	2	77	0	#NULL!	92	112	1	0	68	1	0	0	0	54	3	2	1	3	3	2	2	2	20000	0	1	1	2
1	3	1	2	1	2	1	2	1	1	1	2	1	1	1	3	1	0	109	0	51	151	22.37	2	77	0	#NULL!	92	135	2	0	75	1	0	0	0	54	3	2	1	3	3	2	2	2	20000	0	1	1	2
2	3	2	1	1	1	2	3	1	1	2	1	1	2	2	2	3	1	2047	0	68	158	27.24	3	87	#NULL!	1	106	98	1	0	67	1	0	0	0	54	3	1	1	3	3	1	1	1	60000	0	1	1	3
2	3	2	2	1	2	1	2	1	1	3	1	1	2	1	3	1	0	385	0	53	158	21.23	2	71	#NULL!	0	90	151	3	1	95	3	1	2	1	54	3	2	1	1	1	1	1	2	30000	20000	3	2	2
2	3	4	2	1	2	1	2	2	1	1	2	2	2	1	2	1	0	1852	0	49	160	19.14	2	70	#NULL!	0	90	130	2	0	87	2	0	0	0	54	3	2	1	2	2	1	1	2	9600	0	1	1	2
2	3	5	2	2	1	2	2	3	2	2	2	1	1	2	1	3	1	216	0	73	152	31.6	3	101	#NULL!	1	112	148	3	1	90	3	1	2	1	54	3	2	2	2	2	1	1	1	96000	15000	3	2	2
2	3	5	2	1	2	1	2	1	1	1	1	1	2	2	3	3	1	229	0	60	155	24.97	3	84	#NULL!	1	98	134	2	0	65	1	0	0	0	54	3	2	1	3	3	2	1	2	30000	35000	3	2	2
2	3	1	2	1	2	2	2	1	1	1	1	1	1	1	1	1	1	188	0	57	158	22.83	2	86	#NULL!	1	92	127	2	0	79	1	0	0	0	54	3	2	1	2	2	1	1	2	58000	0	1	1	2
2	3	1	2	1	3	1	2	1	1	1	1	1	1	1	1	1	0	917	0	53	165	19.47	2	78	#NULL!	0	100	142	3	1	82	2	0	1	1	54	3	2	1	1	1	1	1	4	22000	0	1	1	2
1	3	1	2	1	2	1	2	1	1	1	2	1	1	1	3	1	0	1752	0	51	151	22.37	2	77	0	#NULL!	92	139	2	0	78	1	0	0	0	54	3	2	1	3	3	2	2	2	20000	0	1	1	2
2	3	2	2	1	2	1	2	1	1	3	1	1	1	1	3	3	1	383	0	66	160	25.78	3	90	#NULL!	1	102	101	1	0	58	1	0	0	0	54	3	2	1	1	1	1	1	2	30000	10000	2	2	2
2	3	4	1	1	2	2	2	1	1	3	1	1	1	1	1	3	1	1285	0	72	140	36.73	3	102	#NULL!	1	111	135	2	0	48	1	0	0	0	54	3	1	1	3	3	1	1	2	100000	0	1	1	2
2	3	5	1	1	2	1	2	1	1	1	1	1	1	1	1	3	1	818	0	60	157	24.34	3	82	#NULL!	1	96	157	3	1	98	3	1	2	1	54	3	1	1	3	3	3	2	2	36000	80000	4	2	2
2	3	6	1	1	2	1	2	1	1	1	1	1	1	1	1	3	1	2373	0	60	157	24.34	3	82	#NULL!	1	96	157	3	1	98	3	1	2	1	54	3	1	1	3	3	3	2	2	36000	80000	4	2	2
1	3	1	2	1	2	1	2	1	1	1	1	2	2	2	2	3	1	1589	0	66	155	27.47	3	91	1	#NULL!	97	120	2	0	73	1	0	0	0	54	3	2	1	2	2	1	1	2	12000	0	1	1	2
2	3	3	2	1	2	1	2	2	1	1	2	1	2	1	2	3	1	1848	0	68	160	26.56	3	95	#NULL!	1	104	109	1	0	72	1	0	0	0	54	3	2	1	1	1	1	1	2	30000	50000	3	2	2
2	3	4	2	1	3	1	2	1	1	1	1	1	2	2	2	3	1	1360	0	68	160	26.56	3	97	#NULL!	1	109	140	3	1	76	1	0	1	1	54	3	2	1	3	3	3	3	4	50000	0	1	1	2
1	3	1	2	1	2	1	2	1	1	1	1	2	2	2	2	3	1	1749	0	66	155	27.47	3	91	1	#NULL!	97	139	2	0	80	2	0	0	0	54	3	2	1	2	2	1	1	2	12000	0	1	1	2
2	3	1	2	1	1	2	2	1	1	1	1	1	3	1	2	3	1	885	0	60	146	28.15	3	89	#NULL!	1	96	129	2	0	70	1	0	0	0	54	3	2	1	3	3	1	1	1	60000	200000	5	2	2
2	3	4	1	1	1	1	2	1	1	2	1	1	1	1	1	3	1	1259	0	58	150	25.78	3	91	#NULL!	1	98	120	2	0	79	1	0	0	0	54	3	1	1	3	3	3	3	1	50000	0	1	1	2
2	3	4	1	1	1	3	2	1	1	1	1	1	1	1	1	3	1	1308	0	73	152	31.6	3	102	#NULL!	1	105	135	2	0	75	1	0	0	0	54	3	1	1	2	2	1	1	1	120000	0	1	1	2
2	3	4	1	1	2	1	2	2	1	1	1	1	1	1	1	3	1	1268	0	63	149	28.38	3	94	#NULL!	1	104	148	3	1	93	3	1	2	1	54	3	1	1	2	2	1	1	2	20000	0	1	1	2
1	3	1	2	1	3	2	2	1	1	2	1	1	2	2	2	3	0	1003	0	66	165	24.24	3	76	0	#NULL!	90	114	1	0	83	2	0	0	0	54	3	2	1	1	1	1	1	4	60000	0	1	1	2
1	3	4	1	1	2	1	2	2	1	1	2	2	1	1	1	1	0	1256	0	52	165	19.1	2	68	0	#NULL!	90	149	3	1	94	3	1	2	1	54	3	1	1	2	2	1	1	2	10000	10000	2	2	2
2	3	3	2	1	1	1	3	1	1	1	1	1	2	3	3	3	1	1237	0	59	159	23.34	3	84	#NULL!	1	102	135	2	0	92	3	1	1	1	54	3	2	1	1	1	1	1	1	30000	0	1	1	4
2	3	1	1	1	1	2	3	1	1	2	1	1	2	2	2	3	1	1041	0	68	158	27.24	3	86	#NULL!	1	106	115	1	0	76	1	0	0	0	54	3	1	1	3	3	1	1	1	60000	0	1	1	3
1	3	1	2	1	2	1	2	1	1	1	1	2	2	2	2	3	1	106	0	66	155	27.47	3	91	1	#NULL!	97	137	2	0	94	3	1	1	1	54	3	2	1	2	2	1	1	2	12000	0	1	1	2
1	3	2	2	2	2	1	2	1	1	2	2	1	3	3	3	3	0	469	0	59	144	28.45	3	84	0	#NULL!	92	135	2	0	76	1	0	0	0	54	3	2	2	3	3	1	1	2	30000	20000	3	2	2
2	3	4	1	1	1	1	2	1	1	2	1	1	1	1	1	3	1	1394	0	71	160	27.73	3	103	#NULL!	1	101	104	1	0	79	1	0	0	0	54	3	1	1	2	2	1	1	1	20000	0	1	1	2
2	3	2	2	1	2	1	2	1	1	3	1	1	1	1	3	3	1	463	0	52.3	145	24.88	3	92	#NULL!	1	110	135	2	0	75	1	0	0	0	54	3	2	1	3	3	3	3	2	20000	0	1	1	2
2	3	1	2	1	3	1	2	1	1	2	1	1	1	2	2	1	0	1098	0	45	150	20	2	62	#NULL!	0	89	114	1	0	88	2	0	0	0	54	3	2	1	1	1	1	1	4	50000	0	1	1	2
2	3	6	2	1	2	1	2	1	1	2	1	1	2	2	2	3	1	612	0	50	145	23.78	3	80	#NULL!	1	94	133	2	0	93	3	1	1	1	54	3	2	1	2	2	1	1	2	24000	0	1	1	2
1	3	1	2	1	2	2	2	1	1	1	1	1	1	1	1	3	0	868	0	65	165	23.88	3	87	0	#NULL!	99	135	2	0	86	2	0	0	0	54	3	2	1	1	1	1	1	2	80000	0	1	1	2
2	3	1	2	1	2	1	3	1	1	1	1	1	2	2	2	1	0	926	0	49	151	21.49	2	71	#NULL!	0	94	187	3	1	107	3	1	2	1	54	3	2	1	1	1	1	1	2	30000	0	1	1	3
2	3	1	2	1	3	1	3	1	1	1	2	1	1	1	1	2	0	211	0	38	144	18.33	1	65	#NULL!	0	83	127	2	0	79	1	0	0	0	54	3	2	1	1	1	1	1	4	50000	0	1	1	4
2	3	5	1	1	2	1	3	2	2	1	1	1	2	2	2	1	0	734	0	47	150	20.89	2	74	#NULL!	0	94	131	2	0	84	2	0	0	0	54	3	1	1	3	3	1	1	2	20000	20000	3	2	4
2	3	5	1	1	2	1	2	1	2	1	1	2	1	2	2	3	0	334	0	51	145	24.26	3	76	#NULL!	0	97	104	1	0	65	1	0	0	0	54	3	1	1	3	3	1	1	2	20000	10000	2	2	2
2	3	1	2	1	3	1	2	1	1	1	1	1	3	3	3	3	1	884	0	55	140	28.06	3	92	#NULL!	1	103	126	2	0	65	1	0	0	0	54	3	2	1	1	1	1	1	4	40000	0	1	1	2
1	3	5	1	2	2	1	2	1	1	2	2	2	2	2	2	1	0	814	0	65	170	22.49	2	83	0	#NULL!	92	117	1	0	80	2	0	0	0	54	3	1	2	3	3	3	3	2	50000	0	1	1	2
1	3	6	1	2	2	2	2	1	1	2	2	2	2	2	2	1	0	2369	0	65	170	22.49	2	83	0	#NULL!	92	117	1	0	80	2	0	0	0	54	3	1	2	3	3	3	3	2	50000	0	1	1	2
2	3	1	2	1	2	2	2	1	1	2	1	1	1	1	1	3	1	918	0	68	155	28.3	3	101	#NULL!	1	108	110	1	0	75	1	0	0	0	54	3	2	1	1	1	1	1	2	96000	0	1	1	2
2	3	5	2	2	3	3	2	2	1	2	1	2	1	1	3	3	1	299	0	60	156	24.65	3	80	#NULL!	1	95	148	3	1	93	3	1	2	1	54	3	2	2	3	3	3	3	3	216000	100000	4	2	2
1	3	6	1	2	2	2	2	1	1	3	1	1	1	1	1	3	1	634	0	77	151	33.77	3	112	1	#NULL!	100	147	3	1	80	2	0	1	1	54	3	1	2	3	3	3	2	2	60000	0	1	1	2
2	3	4	1	1	1	1	3	1	1	2	1	1	2	1	2	1	1	1267	0	50	148	22.83	2	86	#NULL!	1	84	132	2	0	86	2	0	0	0	54	3	1	1	3	3	1	1	1	50000	0	1	1	4
2	3	1	2	1	1	3	3	1	1	2	1	1	3	1	3	3	1	1099	0	73	155	30.39	3	99	#NULL!	1	108	131	2	0	74	1	0	0	0	54	3	2	1	2	3	1	1	1	108000	0	1	1	4
2	3	1	2	1	3	1	2	1	1	1	1	1	2	2	2	3	1	988	0	73	150	32.44	3	99	#NULL!	1	108	145	3	1	80	2	0	1	1	54	3	2	1	3	3	1	1	4	10000	0	1	1	2
1	3	4	1	1	3	2	2	1	1	2	1	1	2	2	2	3	0	2009	0	66	165	24.24	3	75	0	#NULL!	90	145	3	1	81	2	0	1	1	54	3	1	1	1	1	1	1	4	60000	0	1	1	2
1	3	5	1	3	2	1	3	1	1	2	2	1	2	2	2	1	0	277	0	50	160	19.53	2	66	0	#NULL!	83	125	2	0	72	1	0	0	0	54	3	1	3	3	3	3	3	2	9600	0	1	1	3
1	3	5	1	3	2	2	2	1	1	1	2	2	2	2	2	1	0	799	0	49	153	20.93	2	68	0	#NULL!	87	136	2	0	91	3	1	1	1	54	3	1	3	3	3	3	3	2	60000	200000	5	2	2
2	3	6	1	1	3	2	2	1	1	1	1	1	2	2	2	3	1	702	0	58	155	24.14	3	89	#NULL!	1	95	119	1	0	63	1	0	0	0	53	3	1	1	1	1	1	1	4	84000	0	1	1	2
2	3	6	1	1	3	2	2	1	2	1	2	1	1	1	1	3	1	2339	0	50	141	25.15	3	87	#NULL!	1	92	122	2	0	66	1	0	0	0	53	3	1	1	2	2	1	1	4	95000	0	1	1	2
2	3	2	1	1	1	1	2	1	1	2	1	1	1	1	1	3	1	2265	0	58	150	25.78	3	91	#NULL!	1	98	136	2	0	91	3	1	1	1	53	3	1	1	3	3	3	3	1	50000	0	1	1	2
2	3	1	2	1	2	1	2	1	1	1	1	1	2	2	2	3	1	907	0	50	133	28.27	3	95	#NULL!	1	85	148	3	1	92	3	1	2	1	53	3	2	1	1	1	1	1	2	50000	0	1	1	2
2	3	1	2	1	3	1	2	1	1	1	1	1	1	1	1	3	1	186	0	52	144	25.08	3	85	#NULL!	1	97	113	1	0	75	1	0	0	0	53	3	2	1	2	2	1	1	4	30000	12000	3	2	2
1	3	3	2	1	2	3	2	1	1	1	2	2	2	1	2	1	0	1865	0	60	162	22.86	2	71	0	#NULL!	90	114	1	0	97	3	1	1	1	53	3	2	1	1	1	1	1	2	250000	0	1	1	2
2	3	3	1	2	2	1	2	2	2	1	1	1	1	1	1	2	0	1132	0	42	155	17.48	1	68	#NULL!	0	86	120	2	0	61	1	0	0	0	53	3	1	2	3	3	2	2	2	35000	55000	4	2	2
2	3	3	1	1	1	2	1	1	1	1	1	1	1	1	1	3	1	2483	0	56	147	25.92	3	93	#NULL!	1	90	135	2	0	84	2	0	0	0	53	3	1	1	2	2	1	1	1	72000	0	1	1	1
1	3	5	1	2	2	1	2	1	1	1	1	1	2	2	2	3	1	750	0	75	164	27.89	3	93	1	#NULL!	105	165	3	1	76	1	0	1	1	53	3	1	2	3	3	3	3	2	30000	20000	3	2	2
1	3	1	2	1	1	1	1	2	1	1	1	2	2	2	2	3	1	85	0	70	161	27.01	3	98	1	#NULL!	105	127	2	0	90	3	1	1	1	53	3	2	1	1	1	1	1	1	10000	0	1	1	1
1	3	3	2	1	1	1	1	2	1	1	1	2	2	2	2	3	1	2545	0	70	161	27.01	3	98	1	#NULL!	105	127	2	0	90	3	1	1	1	53	3	2	1	1	1	1	1	1	10000	0	1	1	1
2	3	5	2	2	3	3	2	2	1	2	1	2	1	1	3	3	1	286	0	57.7	147	26.7	3	85	#NULL!	1	99	135	2	0	87	2	0	0	0	53	3	2	2	3	3	3	3	3	216000	100000	4	2	2
1	3	2	2	1	2	1	2	1	1	1	1	1	2	2	2	1	0	2095	0	47	150	20.89	2	71	0	#NULL!	86	124	2	0	75	1	0	0	0	53	3	2	1	1	1	1	1	2	12000	0	1	1	2
1	3	1	1	1	2	1	2	1	1	1	1	2	1	1	1	1	0	534	0	60	165	22.04	2	87	0	#NULL!	93	135	2	0	87	2	0	0	0	53	3	1	1	3	3	1	1	2	9600	0	1	1	2
2	3	6	1	1	2	2	3	1	1	2	1	1	1	1	1	3	1	659	0	78	155	32.47	3	97	#NULL!	1	104	123	2	0	66	1	0	0	0	53	3	1	1	2	2	1	1	2	60000	0	1	1	4
2	3	4	1	2	2	1	2	2	2	1	1	1	1	1	1	2	0	2138	0	42	155	17.48	1	68	#NULL!	0	86	138	2	0	83	2	0	0	0	53	3	1	2	3	3	2	2	2	35000	55000	4	2	2
1	3	5	1	3	2	3	2	1	1	2	1	2	3	3	1	1	0	852	1	57	161	21.99	2	68	0	#NULL!	88	147	3	1	88	2	0	1	1	53	3	1	4	3	3	3	3	2	180000	100000	4	2	2
2	3	5	1	1	1	3	2	2	2	1	1	1	1	2	2	3	1	285	0	54	148	24.65	3	80	#NULL!	1	93	105	1	0	76	1	0	0	0	53	3	1	1	2	2	1	1	1	120000	0	1	1	2
2	3	1	2	1	2	1	2	1	1	1	1	1	2	2	3	3	1	1034	0	55	140	28.06	3	93	#NULL!	1	97	173	3	1	102	3	1	2	1	53	3	2	1	2	2	1	1	2	18000	0	1	1	2
2	3	5	1	1	2	1	2	1	1	2	1	1	2	2	2	3	0	248	0	63.6	151	27.89	3	75	#NULL!	0	102	110	1	0	64	1	0	0	0	53	3	1	1	1	1	1	1	2	30000	0	1	1	2
2	3	1	2	1	2	1	3	1	1	3	2	1	2	2	2	3	0	1205	0	49	145	23.31	3	77	#NULL!	0	86	153	3	1	100	3	1	2	1	53	3	2	1	3	3	1	1	2	10000	70000	4	2	4
1	3	1	2	1	1	1	1	2	1	1	1	2	2	2	2	3	1	1728	0	70	161	27.01	3	98	1	#NULL!	105	136	2	0	92	3	1	1	1	53	3	2	1	1	1	1	1	1	10000	0	1	1	1
2	3	5	2	1	2	1	2	1	1	1	1	1	2	2	3	3	1	233	0	58	142	28.76	3	89	#NULL!	1	94	130	2	0	72	1	0	0	0	53	3	2	1	3	3	2	1	2	30000	35000	3	2	2
2	3	2	1	2	3	1	2	1	1	1	1	1	1	1	1	3	1	2263	0	59	147	27.3	3	97	#NULL!	1	99	105	1	0	69	1	0	0	0	53	3	1	2	3	3	3	3	4	50000	0	1	1	2
1	3	1	2	1	3	1	2	1	1	1	2	1	1	1	1	2	0	183	0	42	162	16	1	74	0	#NULL!	83	134	2	0	81	2	0	0	0	53	3	2	1	2	3	1	1	4	36000	0	1	1	2
2	3	4	1	1	1	2	1	1	1	1	1	1	1	1	1	3	1	1310	0	56	147	25.92	3	93	#NULL!	1	90	135	2	0	84	2	0	0	0	53	3	1	1	2	2	1	1	1	72000	0	1	1	1
2	3	1	2	1	3	1	3	1	1	1	1	1	2	2	2	3	1	1094	0	66	146	30.96	3	96	#NULL!	1	105	135	2	0	76	1	0	0	0	53	3	2	1	1	2	1	1	4	50000	10000	2	2	4
2	3	5	1	1	2	1	2	1	1	1	1	1	2	2	2	3	1	779	0	65	150	28.89	3	97	#NULL!	1	100	159	3	1	94	3	1	2	1	53	3	1	1	3	3	1	1	2	50000	80000	4	2	2
1	3	1	2	1	3	1	2	1	1	1	1	1	2	2	2	3	1	977	0	69	160	26.95	3	91	1	#NULL!	99	111	1	0	66	1	0	0	0	53	3	2	1	3	2	1	1	3	20000	0	1	1	2
2	3	3	1	3	3	2	2	1	1	1	1	1	1	1	1	3	1	2277	0	70	150	31.11	3	86	#NULL!	1	104	97	1	0	69	1	0	0	0	53	3	1	3	3	3	3	3	4	100000	0	1	1	2
1	3	1	2	1	3	1	2	2	1	1	1	1	2	2	2	3	0	995	0	60	160	23.44	3	78	0	#NULL!	98	112	1	0	76	1	0	0	0	53	3	2	1	1	1	1	1	4	50000	0	1	1	2
1	3	5	1	2	2	1	2	1	1	2	2	2	1	1	1	1	0	320	0	56	160	21.88	2	74	0	#NULL!	93	101	1	0	70	1	0	0	0	53	3	1	2	3	3	3	3	2	50000	40000	3	2	2
2	3	6	2	1	1	1	3	1	2	1	1	1	3	3	3	3	0	568	0	49	145	23.31	3	77	#NULL!	0	86	124	2	0	75	1	0	0	0	53	3	2	1	1	1	1	1	1	25000	0	1	1	4
1	3	6	1	2	2	1	2	1	1	3	2	2	2	2	2	3	1	581	0	68	165	24.98	3	98	1	#NULL!	96	114	1	0	71	1	0	0	0	53	3	1	2	3	3	1	2	2	25000	50000	3	2	2
2	3	5	1	2	1	1	2	3	2	2	1	2	1	1	1	3	0	333	0	49	141	24.65	3	75	#NULL!	0	95	133	2	0	89	2	0	0	0	53	3	1	2	3	3	2	2	1	20000	0	1	1	2
2	3	4	1	1	3	2	2	2	1	1	1	1	2	1	1	3	1	1255	0	81	155	33.71	3	112	#NULL!	1	125	129	2	0	76	1	0	0	0	53	3	1	1	2	2	1	1	4	84000	0	1	1	2
1	3	1	1	1	2	3	1	1	1	2	2	2	1	1	1	1	0	1171	0	60	165	22.04	2	87	0	#NULL!	93	108	1	0	70	1	0	0	0	53	3	1	1	2	2	1	1	2	240000	0	1	1	1
1	3	1	2	1	2	1	2	1	1	1	1	1	2	2	2	1	0	1089	0	47	150	20.89	2	70	0	#NULL!	86	107	1	0	70	1	0	0	0	53	3	2	1	1	1	1	1	2	12000	0	1	1	2
2	3	4	1	1	1	3	2	1	1	1	1	1	1	1	1	1	0	1309	0	50	150	22.22	2	72	#NULL!	0	85	146	3	1	92	3	1	2	1	53	3	1	1	2	2	1	1	1	200000	0	1	1	2
2	3	3	1	1	2	1	2	1	1	1	2	2	2	1	2	1	0	1830	0	52	165	19.1	2	75	#NULL!	0	89	114	1	0	70	1	0	0	0	53	3	1	1	1	1	1	1	2	12000	0	1	1	2
2	3	4	1	1	2	1	2	2	1	1	1	1	1	1	1	3	1	1312	0	60	148	27.39	3	90	#NULL!	1	100	136	2	0	91	3	1	1	1	53	3	1	1	2	2	1	1	2	20000	100000	4	2	2
2	3	3	1	1	1	1	2	1	1	1	1	1	1	1	2	3	1	1439	0	55	132	31.57	3	96	#NULL!	1	87	100	1	0	72	1	0	0	0	53	3	1	1	2	2	1	1	1	20000	0	1	1	2
2	3	6	1	1	2	1	2	1	1	2	1	1	2	2	2	3	1	712	0	76	160	29.69	3	88	#NULL!	1	105	117	1	0	73	1	0	0	0	53	3	1	1	1	1	1	1	2	10000	0	1	1	2
2	3	1	2	1	1	2	3	1	1	2	1	1	3	3	3	3	1	934	0	64	157	25.96	3	89	#NULL!	1	107	137	2	0	94	3	1	1	1	53	3	2	1	2	2	1	1	1	80000	0	1	1	4
2	3	4	1	2	3	1	2	1	1	1	1	1	1	1	1	3	1	1257	0	59	147	27.3	3	97	#NULL!	1	99	130	2	0	65	1	0	0	0	53	3	1	2	3	3	3	3	4	50000	0	1	1	2
2	3	4	1	1	2	1	2	1	1	1	1	1	1	1	1	1	1	1380	0	56	157	22.72	2	81	#NULL!	1	99	131	2	0	89	2	0	0	0	53	3	1	1	3	3	1	1	2	10000	0	1	1	2
2	3	5	1	1	3	1	2	1	1	1	1	1	1	3	1	1	0	291	0	41.5	145	19.74	2	63	#NULL!	0	86	129	2	0	81	2	0	0	0	53	3	1	1	3	3	1	1	4	20000	0	1	1	2
2	3	5	1	1	3	3	1	1	1	2	2	2	1	1	1	3	1	1682	0	55.2	142	27.38	3	89	#NULL!	1	94	122	2	0	75	1	0	0	0	53	3	1	1	2	2	1	1	4	240000	0	1	1	1
2	3	1	2	1	3	3	1	1	1	2	2	2	1	1	1	3	1	1522	0	55.2	142	27.38	3	89	#NULL!	1	94	119	1	0	76	1	0	0	0	53	3	2	1	2	2	1	1	4	240000	0	1	1	1
1	3	5	1	1	3	3	2	3	2	3	1	2	1	1	3	3	1	340	0	74	171	25.31	3	90	1	#NULL!	102	142	3	1	97	3	1	2	1	53	3	1	1	3	3	3	3	4	180000	0	1	1	2
1	3	1	2	1	3	2	3	1	1	1	2	2	3	3	3	3	0	975	0	64	166	23.23	3	89	0	#NULL!	100	148	3	1	88	2	0	1	1	53	3	2	1	1	1	1	1	4	80000	0	1	1	3
1	3	3	1	1	3	1	2	2	1	1	1	1	2	2	2	3	0	1942	0	60	160	23.44	3	78	0	#NULL!	98	127	2	0	85	2	0	0	0	53	3	1	1	1	1	1	1	4	50000	0	1	1	2
2	3	1	2	1	1	1	3	1	1	1	1	1	1	1	1	3	1	930	0	53	146	24.86	3	80	#NULL!	1	94	157	3	1	93	3	1	2	1	53	3	2	1	1	1	1	1	1	9600	0	1	1	4
2	3	3	1	2	2	1	2	2	2	1	1	1	1	1	1	2	0	1425	0	42	155	17.48	1	68	#NULL!	0	86	141	3	1	79	1	0	1	1	53	3	1	2	3	3	2	2	2	35000	55000	4	2	2
2	3	1	2	1	3	1	2	1	1	1	1	1	2	2	2	3	0	1074	0	53	145	25.21	3	79	#NULL!	0	92	98	1	0	65	1	0	0	0	53	3	2	1	1	1	1	1	4	15000	0	1	1	2
1	3	3	1	1	3	2	3	1	1	1	2	2	3	3	3	3	0	1922	0	64	166	23.23	3	89	0	#NULL!	100	120	2	0	82	2	0	0	0	53	3	1	1	1	1	1	1	4	80000	0	1	1	3
1	3	3	2	1	3	2	3	1	1	1	2	2	3	3	3	3	0	2526	0	64	166	23.23	3	89	0	#NULL!	100	120	2	0	82	2	0	0	0	53	3	2	1	1	1	1	1	4	80000	0	1	1	3
2	3	3	1	1	2	1	2	1	2	3	1	1	1	1	1	3	1	1417	0	62	148	28.31	3	93	#NULL!	1	103	148	3	1	90	3	1	2	1	53	3	1	1	3	3	1	1	2	30000	0	1	1	2
2	3	4	1	1	1	2	2	1	1	1	1	1	1	1	1	1	1	1372	0	47	148	21.46	2	81	#NULL!	1	86	123	2	0	92	3	1	1	1	53	3	1	1	1	1	1	1	1	64000	0	1	1	2
2	3	3	2	1	3	1	2	1	1	1	1	1	1	1	1	3	1	1829	0	52	144	25.08	3	85	#NULL!	1	97	145	3	1	98	3	1	2	1	53	3	2	1	2	2	1	1	4	30000	12000	3	2	2
2	3	3	1	1	2	1	2	2	1	1	1	1	1	1	1	3	1	2485	0	60	148	27.39	3	90	#NULL!	1	100	136	2	0	91	3	1	1	1	53	3	1	1	2	2	1	1	2	20000	100000	4	2	2
2	3	1	2	1	3	1	2	1	1	1	1	1	1	1	1	1	0	1726	0	42	145	19.98	2	69	#NULL!	0	83	146	3	1	95	3	1	2	1	52	3	2	1	2	2	1	1	4	50000	0	1	1	2
1	3	3	1	1	2	1	2	1	1	1	2	2	1	1	1	3	1	2166	0	70	165	25.71	3	98	1	#NULL!	93	117	1	0	84	2	0	0	0	52	3	1	1	3	3	1	1	2	25000	25000	3	2	2
1	3	4	1	1	2	3	3	2	1	1	1	2	1	1	1	3	1	1265	0	74	163	27.85	3	96	1	#NULL!	93	131	2	0	79	1	0	0	0	52	3	1	1	2	2	1	1	2	180000	0	1	1	3
2	3	2	1	1	1	2	3	1	1	1	1	1	3	3	3	1	0	1653	0	48	155	19.98	2	71	#NULL!	0	91	143	3	1	96	3	1	2	1	52	3	1	1	1	1	1	1	1	96000	5000	2	2	4
2	3	1	1	1	3	1	2	1	1	1	2	1	1	1	1	1	0	1198	0	41	142	20.33	2	76	#NULL!	0	90	113	1	0	63	1	0	0	0	52	3	1	1	1	1	1	1	4	9800	0	1	1	2
2	3	3	1	1	1	3	2	3	1	1	1	1	1	1	1	3	0	2279	0	53	148	24.2	3	74	#NULL!	0	93	121	2	0	80	2	0	0	0	52	3	1	1	2	2	1	1	1	180000	10000	2	2	2
2	3	4	1	3	2	1	2	1	1	1	1	1	1	1	1	1	0	2298	0	48	149	21.62	2	74	#NULL!	0	88	126	2	0	83	2	0	0	0	52	3	1	3	3	3	3	3	2	40000	100000	4	2	2
2	3	1	2	1	3	2	3	3	2	1	2	1	1	1	1	1	0	168	0	51	165	18.73	2	67	#NULL!	0	91	136	2	0	78	1	0	0	0	52	3	2	1	3	3	3	3	4	96000	0	1	1	4
2	3	5	1	3	3	1	2	1	1	2	1	1	1	1	3	3	1	304	0	65	160	25.39	3	87	#NULL!	1	103	119	1	0	87	2	0	0	0	52	3	1	4	3	3	3	3	4	20000	0	1	1	2
2	3	1	2	1	3	2	2	1	1	1	1	1	3	3	3	3	1	949	0	62	140	31.63	3	164	#NULL!	1	103	137	2	0	98	3	1	1	1	52	3	2	1	2	2	1	1	4	60000	0	1	1	2
2	3	1	2	1	3	1	2	1	1	1	1	1	1	1	1	1	0	83	0	42	145	19.98	2	69	#NULL!	0	83	149	3	1	76	1	0	1	1	52	3	2	1	2	2	1	1	4	50000	0	1	1	2
1	3	6	1	3	2	1	2	1	1	2	2	1	2	1	2	1	0	606	0	50	155	20.81	2	84	0	#NULL!	90	125	2	0	57	1	0	0	0	52	3	1	4	3	3	3	3	2	35000	25000	3	2	2
2	3	3	2	1	3	2	2	1	1	1	1	1	1	1	1	1	0	2543	0	42	145	19.98	2	69	#NULL!	0	83	149	3	1	76	1	0	1	1	52	3	2	1	2	2	1	1	4	50000	0	1	1	2
2	3	4	1	1	1	3	2	3	1	1	1	1	1	1	1	3	0	1273	0	53	148	24.2	3	74	#NULL!	0	93	118	1	0	85	2	0	0	0	52	3	1	1	2	2	1	1	1	180000	10000	2	2	2
1	3	2	1	1	2	1	2	1	1	1	2	2	1	1	1	3	1	1160	0	70	165	25.71	3	98	1	#NULL!	93	138	2	0	96	3	1	1	1	52	3	1	1	3	3	1	1	2	25000	25000	3	2	2
2	3	6	1	1	2	1	2	1	1	2	1	1	2	2	2	1	0	561	0	41	142	20.33	2	76	#NULL!	0	90	123	2	0	72	1	0	0	0	52	3	1	1	1	1	1	1	2	30000	0	1	1	2
2	3	4	1	2	3	1	2	1	1	1	1	1	3	2	2	3	1	1328	0	60	155	24.97	3	87	#NULL!	1	94	108	1	0	71	1	0	0	0	52	3	1	2	3	3	3	3	4	30000	0	1	1	2
2	3	4	1	1	2	1	2	1	1	1	1	1	1	1	1	3	1	1330	0	77	151	33.77	3	101	#NULL!	1	109	135	2	0	87	2	0	0	0	52	3	1	1	3	3	1	1	2	40000	0	1	1	2
2	3	5	1	1	2	1	2	1	1	1	2	2	1	1	1	3	1	1671	0	63.5	149	28.6	3	85	#NULL!	1	100	101	1	0	72	1	0	0	0	52	3	1	1	3	3	1	1	2	25000	25000	3	2	2
1	3	6	1	2	2	1	2	1	1	2	2	2	1	1	2	1	0	595	0	62	173	20.72	2	79	0	#NULL!	97	112	1	0	71	1	0	0	0	52	3	1	2	3	3	3	3	2	20000	0	1	1	2
2	3	4	1	1	3	2	2	2	1	1	1	1	2	1	1	3	1	2261	0	81	155	33.71	3	112	#NULL!	1	125	135	2	0	92	3	1	1	1	52	3	1	1	2	2	1	1	4	55000	0	1	1	2
2	3	4	1	3	2	1	2	1	1	1	1	1	1	1	1	1	0	1292	0	48	149	21.62	2	74	#NULL!	0	88	140	3	1	96	3	1	2	1	52	3	1	3	3	3	3	3	2	40000	100000	4	2	2
2	3	5	1	1	1	1	3	1	1	1	1	1	2	1	1	1	0	794	0	53	155	22.06	2	76	#NULL!	0	90	100	1	0	64	1	0	0	0	52	3	1	1	3	3	1	1	1	30000	0	1	1	4
1	3	6	1	1	2	1	3	1	1	1	2	1	2	2	2	3	0	706	0	65	160	25.39	3	88	0	#NULL!	91	110	1	0	64	1	0	0	0	52	3	1	1	2	2	1	1	2	10000	0	1	1	4
2	3	6	1	1	2	1	2	1	1	1	1	1	1	1	1	3	1	631	0	54	150	24	3	81	#NULL!	1	97	126	2	0	83	2	0	0	0	52	3	1	1	2	2	1	1	2	30000	0	1	1	2
1	3	6	2	1	1	1	2	1	1	1	1	2	2	2	3	1	0	2200	0	54	154	22.77	2	77	0	#NULL!	97	133	2	0	85	2	0	0	0	52	3	2	1	1	1	1	1	1	24000	0	1	1	2
2	3	4	1	1	1	2	3	1	1	1	1	1	3	3	3	1	0	2148	0	53.3	155	22.19	2	77	#NULL!	0	97	135	2	0	81	2	0	0	0	52	3	1	1	1	1	1	1	1	96000	5000	2	2	4
2	3	4	1	1	1	2	3	1	1	1	1	1	3	3	3	1	0	2438	0	48	155	19.98	2	71	#NULL!	0	91	143	3	1	60	1	0	1	1	52	3	1	1	1	1	1	1	1	96000	5000	2	2	4
2	3	4	1	1	2	2	2	1	1	3	1	1	1	1	1	3	1	2291	0	72	140	36.73	3	102	#NULL!	1	111	119	1	0	87	2	0	0	0	52	3	1	1	3	3	1	1	2	100000	0	1	1	2
2	3	1	2	1	3	2	3	3	2	1	2	1	1	1	1	1	0	1811	0	51	165	18.73	2	67	#NULL!	0	91	110	1	0	76	1	0	0	0	52	3	2	1	3	3	3	3	4	96000	0	1	1	4
2	3	2	2	1	3	1	2	1	2	2	1	1	3	3	3	3	1	422	0	51	140	26.02	3	87	#NULL!	1	81	126	2	0	79	1	0	0	0	52	3	2	1	2	3	1	1	4	30000	15000	3	2	2
1	3	2	2	1	2	1	1	1	1	2	2	1	1	1	1	2	0	466	0	45	156	18.49	1	75	0	#NULL!	93	133	2	0	82	2	0	0	0	52	3	2	1	1	1	1	1	2	12000	0	1	1	1
2	3	1	2	1	1	1	1	1	1	1	2	2	1	1	1	2	0	200	0	31	150	13.78	1	60	#NULL!	0	70	146	3	1	93	3	1	2	1	52	3	2	1	1	1	1	1	1	36000	0	1	1	1
1	3	2	1	1	2	1	1	1	1	2	2	1	1	1	1	2	0	414	0	45	156	18.49	1	75	0	#NULL!	93	108	1	0	79	1	0	0	0	52	3	1	1	1	1	1	1	2	12000	0	1	1	1
2	3	2	2	1	1	2	2	1	1	1	1	1	1	1	1	1	0	504	0	53.3	155	22.19	2	77	#NULL!	0	97	120	2	0	80	2	0	0	0	52	3	2	1	2	2	1	1	1	60000	0	1	1	2
2	3	5	1	1	3	1	3	1	1	1	1	1	1	2	1	1	1	222	0	51	150	22.67	2	80	#NULL!	1	98	130	2	0	70	1	0	0	0	52	3	1	1	1	3	1	1	4	40000	0	1	1	4
1	3	1	2	3	3	2	2	1	1	1	2	2	2	2	2	3	1	523	0	70	165	25.71	3	98	1	#NULL!	93	149	3	1	87	2	0	1	1	52	3	2	4	3	3	3	3	4	100000	0	1	1	2
2	3	2	1	1	1	1	3	1	1	1	1	1	3	3	3	1	0	1142	0	53.3	155	22.19	2	77	#NULL!	0	97	193	3	1	73	1	0	1	1	52	3	1	1	1	1	1	1	1	50000	5000	2	2	4
1	3	1	2	1	1	1	2	1	1	1	1	2	2	2	3	1	0	1194	0	54	154	22.77	2	77	0	#NULL!	97	112	1	0	76	1	0	0	0	52	3	2	1	1	1	1	1	1	24000	0	1	1	2
2	3	1	2	1	3	1	2	1	1	1	1	1	2	2	2	1	0	1024	0	44	145	20.93	2	66	#NULL!	0	87	119	1	0	79	1	0	0	0	52	3	2	1	2	2	1	1	4	10000	0	1	1	2
2	3	3	1	1	2	1	2	2	2	1	1	1	2	2	2	3	1	1414	0	53	145	25.21	3	84	#NULL!	1	94	142	3	1	97	3	1	2	1	52	3	1	1	3	3	1	1	2	10000	15000	3	2	2
1	3	1	2	1	2	1	2	1	1	2	1	1	3	3	3	3	1	1188	0	62	150	27.56	3	93	1	#NULL!	96	125	2	0	82	2	0	0	0	52	3	2	1	3	3	1	1	2	15000	30000	3	2	2
2	3	1	2	1	2	1	2	1	1	1	1	1	2	2	2	3	1	928	0	60	155	24.97	3	89	#NULL!	1	100	147	3	1	90	3	1	2	1	52	3	2	1	2	2	1	1	2	50000	0	1	1	2
2	3	2	2	1	1	2	2	1	1	1	1	1	1	1	1	3	1	348	0	59	148	26.94	3	88	#NULL!	1	90	120	2	0	84	2	0	0	0	52	3	2	1	1	2	1	1	1	86400	5000	2	2	2
2	3	2	1	1	3	2	2	3	2	3	2	1	1	1	1	1	0	344	0	46	150	20.44	2	70	#NULL!	0	88	133	2	0	89	2	0	0	0	52	3	1	1	3	3	2	2	4	84000	0	1	1	2
2	3	5	1	1	2	1	3	2	1	1	2	1	2	1	2	3	1	1839	0	59	152	25.54	3	85	#NULL!	1	95	127	2	0	81	2	0	0	0	52	3	1	1	3	3	1	2	2	30000	0	1	1	4
2	3	2	1	1	1	1	3	1	1	1	1	1	3	3	1	1	0	10	0	48	155	19.98	2	71	#NULL!	0	91	137	2	0	73	1	0	0	0	52	3	1	1	1	1	1	1	1	9600	5000	2	2	4
1	3	2	2	1	3	1	2	1	2	2	1	1	1	1	1	2	0	447	0	41	157	16.63	1	63	0	#NULL!	86	108	1	0	80	2	0	0	0	52	3	2	1	2	2	1	1	4	30000	10000	2	2	2
2	3	2	1	1	1	2	3	1	1	1	1	1	3	3	3	1	0	1493	0	48	155	19.98	2	71	#NULL!	0	91	143	3	1	60	1	0	1	1	52	3	1	1	1	1	1	1	1	96000	5000	2	2	4
1	3	3	1	1	2	1	2	2	1	1	2	1	2	1	2	3	0	1862	0	62	161	23.92	3	75	0	#NULL!	91	130	2	0	87	2	0	0	0	52	3	1	1	1	1	1	1	2	12000	10000	2	2	2
1	3	2	2	1	2	1	2	2	1	1	1	1	3	3	3	3	1	486	0	63	150	28	3	93	1	#NULL!	102	112	1	0	78	1	0	0	0	52	3	2	1	1	1	1	1	2	25000	10000	2	2	2
1	3	6	2	1	2	1	2	2	1	1	1	1	3	3	3	3	1	2398	0	63	150	28	3	93	1	#NULL!	102	112	1	0	78	1	0	0	0	52	3	2	1	1	1	1	1	2	25000	10000	3	2	2
1	3	2	2	2	3	1	2	3	1	2	2	2	2	1	3	1	0	452	0	56.5	168	20.02	2	81	0	#NULL!	93	125	2	0	81	2	0	0	0	52	3	2	2	3	3	2	2	4	30000	30000	3	2	2
2	3	4	2	1	3	1	2	1	1	1	1	1	1	1	1	3	1	1289	0	62	155	25.81	3	90	#NULL!	1	103	112	1	0	68	1	0	0	0	52	3	3	1	2	2	1	1	4	20000	10000	2	2	2
2	3	1	2	1	3	2	2	1	1	2	1	1	2	2	2	1	0	981	0	56	160	21.88	2	74	#NULL!	0	96	96	1	0	65	1	0	0	0	52	3	2	1	1	1	1	1	4	70000	0	1	1	2
2	3	2	1	1	2	1	2	1	1	1	2	2	1	1	1	3	1	1511	0	63.5	149	28.6	3	85	#NULL!	1	100	119	1	0	81	2	0	0	0	52	3	1	1	3	3	1	1	2	25000	25000	3	2	2
2	3	2	1	1	2	1	2	1	1	1	2	2	1	1	1	3	1	28	0	63.5	149	28.6	3	85	#NULL!	1	100	143	3	1	85	2	0	1	1	52	3	1	1	3	3	1	1	2	25000	25000	3	2	2
2	3	3	1	1	3	2	2	1	1	2	1	1	2	2	2	1	0	1928	0	56	160	21.88	2	74	#NULL!	0	96	125	2	0	76	1	0	0	0	52	3	1	1	1	1	1	1	4	70000	0	1	1	2
2	3	2	2	1	2	1	2	1	1	1	1	1	1	1	3	2	0	406	0	41	150	18.22	1	68	#NULL!	0	82	155	3	1	75	1	0	1	1	52	3	2	1	2	2	1	1	2	10000	50000	3	2	2
2	3	1	2	1	2	2	2	2	1	1	1	1	3	3	3	1	1	929	0	55	165	20.2	2	80	#NULL!	1	94	119	1	0	87	2	0	0	0	52	3	2	1	1	1	1	1	2	70000	130000	5	2	2
2	3	4	1	1	3	1	2	1	1	1	1	1	1	1	1	3	1	1335	0	57	150	25.33	3	80	#NULL!	1	101	143	3	1	82	2	0	1	1	52	3	1	1	3	3	1	1	4	10000	0	1	1	2
2	3	4	2	1	3	1	2	1	1	1	1	1	1	1	1	3	1	1301	0	60	145	28.54	3	97	#NULL!	1	100	108	1	0	74	1	0	0	0	52	3	2	1	3	3	1	1	4	30000	0	1	1	2
1	3	3	2	1	3	1	2	1	1	1	2	2	3	3	3	3	1	2219	0	70	172	23.66	3	90	1	#NULL!	102	118	1	0	93	3	1	1	1	51	3	2	1	2	2	1	1	4	10000	0	1	1	2
2	3	2	1	1	2	1	2	3	1	1	2	1	1	2	2	3	1	74	0	53	150	23.56	3	82	#NULL!	1	91	116	1	0	77	1	0	0	0	51	3	1	1	2	2	2	1	2	30000	3000	2	2	2
1	3	4	2	1	1	1	3	1	1	1	1	1	2	2	2	1	0	1214	0	57	167	20.44	2	82	0	#NULL!	98	144	3	1	84	2	0	1	1	51	3	2	1	1	1	1	1	1	25000	20000	3	2	3
1	3	5	1	2	2	1	2	1	1	2	2	2	3	2	2	1	0	827	0	48	156	19.72	2	74	0	#NULL!	88	131	2	0	80	2	0	0	0	51	3	1	2	3	3	3	3	2	40000	100000	4	2	2
2	3	1	2	1	2	1	2	1	1	1	1	1	1	1	3	1	1	1733	0	53	156	21.78	2	81	#NULL!	1	92	131	2	0	80	2	0	0	0	51	3	2	1	2	2	1	1	2	15000	0	1	1	2
1	3	5	1	2	2	1	2	1	1	1	1	2	2	2	2	2	0	809	0	53	172	17.92	1	69	0	#NULL!	88	130	2	0	80	2	0	0	0	51	3	1	2	3	3	3	3	2	10000	150000	5	2	2
2	3	5	1	1	2	1	2	1	1	3	2	1	1	1	1	3	1	836	0	65	154	27.41	3	90	#NULL!	1	103	131	2	0	80	2	0	0	0	51	3	1	1	3	3	1	1	2	20000	200000	5	2	2
2	3	5	1	1	2	1	2	2	1	1	1	1	1	1	1	3	1	2318	0	60	148	27.39	3	90	#NULL!	1	100	124	2	0	76	1	0	0	0	51	3	1	1	2	2	1	1	2	20000	100000	4	2	2
2	3	3	1	1	2	1	2	2	1	1	1	1	1	1	1	3	1	2506	0	60	148	27.39	3	90	#NULL!	1	100	124	2	0	76	1	0	0	0	51	3	1	1	2	2	1	1	2	20000	100000	4	2	2
2	3	5	2	3	2	2	2	2	1	1	1	1	1	1	3	3	1	274	0	59.5	154	25.09	3	89	#NULL!	1	99	124	2	0	77	1	0	0	0	51	3	2	4	3	3	3	3	2	60000	0	1	1	2
2	3	5	1	1	2	1	2	2	1	1	2	1	2	1	2	3	1	1843	0	72	175	23.51	3	87	#NULL!	1	100	165	3	1	76	1	0	1	1	51	3	1	1	2	3	1	1	2	10000	0	1	1	2
2	3	5	2	2	3	2	2	1	1	2	1	1	2	1	3	3	1	312	0	79	150	35.11	3	98	#NULL!	1	111	140	3	1	87	2	0	1	1	51	3	2	2	3	3	3	3	3	60000	100000	4	2	2
2	3	1	2	1	3	1	2	1	1	1	1	1	2	2	2	3	1	1062	0	58	150	25.78	3	84	#NULL!	1	101	112	1	0	58	1	0	0	0	51	3	2	1	2	2	1	1	4	10000	0	1	1	2
1	3	5	1	3	2	2	2	2	1	2	1	2	2	1	2	1	0	806	0	56	170	19.38	2	70	0	#NULL!	87	115	1	0	77	1	0	0	0	51	3	1	3	3	3	3	3	2	100000	400000	5	2	2
1	3	4	2	1	1	1	3	1	1	1	1	1	2	2	2	1	0	2455	0	57	167	20.44	2	82	0	#NULL!	98	144	3	1	84	2	0	1	1	51	3	2	1	1	1	1	1	1	25000	20000	3	2	3
2	3	2	1	1	2	1	2	3	1	1	2	1	1	2	2	3	1	1557	0	53	150	23.56	3	82	#NULL!	1	91	116	1	0	83	2	0	0	0	51	3	1	1	2	2	2	1	2	30000	3000	2	2	2
2	3	1	2	1	3	2	2	1	1	1	1	1	1	1	1	3	1	906	0	58	148	26.48	3	82	#NULL!	1	95	124	2	0	81	2	0	0	0	51	3	2	1	1	1	1	1	4	80000	0	1	1	2
1	3	2	1	1	2	1	2	1	1	2	2	2	2	1	2	3	0	281	0	76	170	26.3	3	87	0	#NULL!	95	148	3	1	93	3	1	2	1	51	3	1	1	2	2	1	1	2	20000	0	1	1	2
2	3	5	1	1	2	1	2	1	1	2	1	1	1	1	2	3	0	245	0	56.6	154	23.87	3	76	#NULL!	0	93	127	2	0	84	2	0	0	0	51	3	1	1	1	1	1	1	2	10000	0	1	1	2
2	3	1	2	1	3	1	2	1	1	1	1	1	2	1	1	3	1	937	0	66	160	25.78	3	90	#NULL!	1	104	118	1	0	84	2	0	0	0	51	3	2	1	2	2	1	1	3	50000	0	1	1	2
1	3	4	1	2	2	3	2	1	1	3	1	1	2	2	2	3	1	1983	0	73	150	32.44	3	99	1	#NULL!	108	120	2	0	79	1	0	0	0	51	3	1	2	2	2	2	2	2	120000	0	1	1	2
2	3	4	1	1	1	1	2	1	1	1	1	1	1	1	1	3	1	2314	0	73	152	31.6	3	102	#NULL!	1	105	156	3	1	98	3	1	2	1	51	3	1	1	2	2	1	1	1	12000	0	1	1	2
2	3	3	1	1	1	1	2	1	1	1	1	1	1	1	1	3	1	2502	0	73	152	31.6	3	102	#NULL!	1	105	156	3	1	98	3	1	2	1	51	3	1	1	2	2	1	1	1	12000	0	1	1	2
2	3	6	1	1	2	1	3	1	1	1	2	2	2	2	2	3	1	671	0	58	145	27.59	3	87	#NULL!	1	92	120	2	0	79	1	0	0	0	51	3	1	1	1	1	1	1	2	10000	0	1	1	4
2	3	2	1	1	2	1	2	3	1	1	2	1	1	2	2	3	1	1717	0	53	150	23.56	3	82	#NULL!	1	91	127	2	0	83	2	0	0	0	51	3	1	1	2	2	2	1	2	30000	3000	2	2	2
2	3	6	1	1	3	1	2	1	2	2	1	1	2	1	2	3	1	556	0	65	155	27.06	3	93	#NULL!	1	111	127	2	0	79	1	0	0	0	51	3	1	1	2	2	1	1	4	20000	0	1	1	2
2	3	6	2	1	2	1	2	1	1	3	2	1	2	1	2	2	0	620	0	35	145	16.65	1	69	#NULL!	0	82	110	1	0	65	1	0	0	0	51	3	2	1	1	1	1	1	2	30000	0	1	1	2
1	3	4	1	3	2	1	2	1	1	2	1	2	2	2	2	3	1	2293	0	70	161	27.01	3	91	1	#NULL!	97	131	2	0	70	1	0	0	0	51	3	1	3	3	3	3	3	2	30000	0	1	1	2
2	3	1	2	1	2	1	2	1	1	1	1	1	3	3	3	3	0	901	0	54	150	24	3	76	#NULL!	0	91	146	3	1	93	3	1	2	1	51	3	2	1	1	1	1	1	2	50000	0	1	1	2
2	3	1	2	1	2	1	2	1	1	1	1	1	1	1	3	1	1	90	0	53	156	21.78	2	81	#NULL!	1	92	115	1	0	83	2	0	0	0	51	3	2	1	2	2	1	1	2	10000	0	1	1	2
2	3	1	1	1	1	1	2	1	1	2	1	1	1	1	3	3	1	1193	0	65	155	27.06	3	93	#NULL!	1	111	119	1	0	79	1	0	0	0	51	3	1	1	1	1	1	1	1	10000	0	1	1	2
2	3	1	2	1	3	2	2	1	1	1	1	1	2	2	2	3	1	932	0	63	145	29.96	3	95	#NULL!	1	107	124	2	0	76	1	0	0	0	51	3	2	1	1	1	1	1	4	70000	0	1	1	2
2	3	1	2	1	3	1	3	1	1	1	1	1	1	2	2	3	1	920	0	50	147	23.14	3	81	#NULL!	1	97	135	2	0	88	2	0	0	0	51	3	2	1	1	1	1	1	4	25000	0	1	1	4
1	3	4	1	2	2	2	2	1	1	3	1	1	2	2	2	3	1	1968	0	73	150	32.44	3	99	1	#NULL!	108	97	1	0	69	1	0	0	0	51	3	1	2	2	2	2	2	2	96000	0	1	1	2
1	3	1	2	1	3	1	2	1	1	1	1	1	2	2	2	1	0	1082	0	54	160	21.09	2	76	0	#NULL!	90	133	2	0	82	2	0	0	0	51	3	2	1	1	1	1	1	4	10000	0	1	1	2
2	3	4	1	1	2	1	2	2	2	1	1	1	3	3	3	1	1	2056	0	54	155	22.48	2	81	#NULL!	1	94	118	1	0	76	1	0	0	0	51	3	1	1	1	1	1	1	2	20000	0	1	1	2
2	3	5	1	1	1	1	1	1	1	1	1	1	1	1	1	3	1	2316	0	56	147	25.92	3	93	#NULL!	1	90	122	2	0	77	1	0	0	0	51	3	1	1	2	2	1	1	1	9600	0	1	1	1
2	3	3	1	1	1	1	1	1	1	1	1	1	1	1	1	3	1	2504	0	56	147	25.92	3	93	#NULL!	1	90	122	2	0	77	1	0	0	0	51	3	1	1	2	2	1	1	1	9600	0	1	1	1
2	3	4	1	1	3	1	2	1	1	1	1	1	2	2	2	3	1	1376	0	62	151	27.19	3	100	#NULL!	1	98	128	2	0	80	2	0	0	0	51	3	1	1	3	3	1	1	3	30000	0	1	1	2
2	3	3	1	1	2	1	2	1	1	1	1	1	2	2	3	3	1	2040	0	55	140	28.06	3	93	#NULL!	1	97	133	2	0	75	1	0	0	0	51	3	1	1	2	2	1	1	2	18000	0	1	1	2
2	3	5	1	1	1	1	2	1	1	2	1	1	1	1	3	3	1	2199	0	65	155	27.06	3	93	#NULL!	1	111	137	2	0	80	2	0	0	0	51	3	1	1	1	1	1	1	1	10000	0	1	1	2
1	3	4	1	2	2	1	2	1	1	3	1	1	2	2	2	3	1	1893	0	73	150	32.44	3	99	1	#NULL!	108	136	2	0	92	3	1	1	1	51	3	1	2	2	2	2	2	2	34000	0	1	1	2
1	3	4	1	2	2	2	2	1	1	3	1	1	2	2	2	3	1	1908	0	73	150	32.44	3	99	1	#NULL!	108	125	2	0	81	2	0	0	0	51	3	1	2	2	2	2	2	2	100000	0	1	1	2
2	3	1	2	1	3	1	3	1	1	1	1	1	2	2	2	3	0	1088	0	55	150	24.44	3	78	#NULL!	0	93	111	1	0	64	1	0	0	0	51	3	2	1	2	2	1	2	4	50000	0	1	1	3
1	3	5	1	2	2	1	2	1	1	1	2	2	3	2	2	3	0	849	0	60	159	23.73	3	76	0	#NULL!	92	108	1	0	73	1	0	0	0	51	3	1	2	3	3	3	3	2	40000	0	1	1	2
1	3	4	1	2	2	3	2	1	1	3	1	1	2	2	2	3	1	1998	0	73	150	32.44	3	99	1	#NULL!	108	136	2	0	91	3	1	1	1	51	3	1	2	2	2	2	2	2	120000	0	1	1	2
2	3	1	2	1	3	1	2	1	1	1	1	1	1	1	3	3	1	176	0	57	152	24.67	3	80	#NULL!	1	100	134	2	0	83	2	0	0	0	50	3	2	1	2	3	1	1	4	50000	0	1	1	2
1	3	5	1	1	2	1	2	1	1	1	2	2	2	2	2	1	0	2017	0	47	152	20.34	2	74	0	#NULL!	88	95	1	0	59	1	0	0	0	50	3	1	1	2	2	1	1	2	15000	0	1	1	2
2	3	1	2	1	3	1	2	1	1	2	1	1	1	1	3	3	1	1212	0	62	154	26.14	3	97	#NULL!	1	110	113	1	0	76	1	0	0	0	50	3	2	1	3	3	1	1	4	36000	50000	3	2	2
2	3	1	2	1	2	1	2	1	1	1	2	1	1	1	1	3	1	162	0	57	150	25.33	3	80	#NULL!	1	97	92	1	0	64	1	0	0	0	50	3	2	1	2	2	1	1	2	10000	0	1	1	2
2	3	5	1	1	3	1	2	1	1	1	1	1	2	2	2	3	1	2068	0	58	150	25.78	3	84	#NULL!	1	101	129	2	0	73	1	0	0	0	50	3	1	1	2	2	1	1	4	10000	0	1	1	2
2	3	1	2	1	2	1	2	1	1	1	2	1	1	1	1	3	1	1805	0	57	150	25.33	3	80	#NULL!	1	97	168	3	1	75	1	0	1	1	50	3	2	1	2	2	1	1	2	10000	0	1	1	2
2	3	1	2	1	1	1	2	2	2	2	2	1	2	2	2	3	1	1187	0	70	158	28.04	3	101	#NULL!	1	106	117	1	0	84	2	0	0	0	50	3	2	1	3	3	1	1	1	9600	20000	3	2	2
2	3	1	2	1	3	1	3	1	1	2	1	1	2	2	1	1	0	943	0	49	149	22.07	2	71	#NULL!	0	90	96	1	0	62	1	0	0	0	50	3	2	1	2	2	1	1	4	30000	0	1	1	4
2	3	6	2	1	3	1	3	1	1	2	1	1	2	2	1	1	0	2358	0	49	149	22.07	2	71	#NULL!	0	90	96	1	0	62	1	0	0	0	50	3	2	1	2	2	1	1	4	30000	0	1	1	4
1	3	1	2	1	1	3	2	2	2	2	2	1	2	2	2	3	0	1698	0	61.4	163	23.11	3	86	0	#NULL!	88	147	3	1	80	2	0	1	1	50	3	2	1	3	3	1	1	1	180000	20000	3	2	2
2	3	1	2	1	1	3	3	1	1	2	1	1	3	1	3	3	1	866	0	60	147	27.77	3	87	#NULL!	1	102	138	2	0	82	2	0	0	0	50	3	2	1	2	3	1	1	1	108000	0	1	1	4
2	3	4	2	1	3	1	2	1	1	1	1	1	2	2	2	2	0	1228	0	38	144	18.33	1	65	#NULL!	0	83	130	2	0	88	2	0	0	0	50	3	2	1	1	1	1	1	4	40000	0	1	1	2
1	3	3	1	1	2	3	1	1	1	1	2	2	2	2	3	2	0	2154	1	51	169	17.86	1	73	0	#NULL!	86	107	1	0	63	1	0	0	0	50	3	1	1	1	3	1	1	2	120000	0	1	1	1
2	3	5	1	2	2	1	2	3	2	2	1	1	1	1	2	3	1	231	0	71.7	142	35.56	3	103	#NULL!	1	106	129	2	0	77	1	0	0	0	50	3	1	2	3	3	3	1	2	20000	10000	2	2	2
2	3	5	1	2	2	1	2	1	1	1	1	2	2	1	2	3	1	808	0	62	160	24.22	3	88	#NULL!	1	103	144	3	1	90	3	1	2	1	50	3	1	2	3	3	3	3	2	20000	480000	5	2	2
2	3	5	1	1	2	1	2	1	1	1	1	1	2	2	2	1	0	749	0	53	157	21.5	2	72	#NULL!	0	93	145	3	1	86	2	0	1	1	50	3	1	1	3	3	2	1	2	24000	20000	3	2	2
2	3	1	2	1	3	3	2	1	1	1	1	1	1	1	2	3	1	908	0	57	150	25.33	3	85	#NULL!	1	100	123	2	0	68	1	0	0	0	50	3	2	1	2	2	1	1	4	108000	0	1	1	2
2	3	2	1	1	2	2	1	1	1	1	2	2	2	2	3	3	1	16	1	70	156	28.76	3	98	#NULL!	1	106	148	3	1	81	2	0	1	1	50	3	1	1	1	3	1	1	2	84000	0	1	1	1
2	3	5	1	1	3	2	2	1	1	1	1	1	1	3	3	3	1	283	0	68.8	162	26.22	3	103	#NULL!	1	107	130	2	0	80	2	0	0	0	50	3	1	1	3	3	1	1	4	60000	0	1	1	2
2	3	4	2	1	3	1	2	1	1	1	1	1	1	1	1	3	1	2307	0	60	145	28.54	3	97	#NULL!	1	100	147	3	1	92	3	1	2	1	50	3	2	1	3	3	1	1	4	30000	0	1	1	2
2	3	5	1	1	2	1	2	1	1	2	1	1	2	2	2	1	0	825	0	52	152	22.51	2	71	#NULL!	0	97	134	2	0	82	2	0	0	0	50	3	1	1	3	3	2	2	2	40000	150000	5	2	2
1	3	2	2	1	2	3	1	1	1	1	2	2	2	2	3	2	0	1148	1	51	169	17.86	1	73	0	#NULL!	86	134	2	0	86	2	0	0	0	50	3	2	1	1	3	1	1	2	180000	0	1	1	1
1	3	5	2	1	2	1	2	1	1	2	1	1	3	3	3	3	1	2194	0	62	150	27.56	3	93	1	#NULL!	96	120	2	0	64	1	0	0	0	50	3	2	1	3	3	1	1	2	15000	30000	3	2	2
2	3	1	2	1	2	2	2	1	1	1	1	1	2	2	2	3	1	1785	0	54	152	23.37	3	82	#NULL!	1	90	127	2	0	84	2	0	0	0	50	3	2	1	2	2	1	1	2	90000	5000	2	2	2
1	3	2	1	3	2	2	3	1	1	1	1	2	3	3	3	2	0	511	0	50.7	169	17.75	1	73	0	#NULL!	86	115	1	0	82	2	0	0	0	50	3	1	3	3	3	3	3	2	70000	0	1	1	3
2	3	3	2	1	3	1	2	1	1	1	1	1	2	2	2	3	0	2080	0	53	145	25.21	3	79	#NULL!	0	92	136	2	0	83	2	0	0	0	50	3	2	1	1	1	1	1	4	15000	0	1	1	2
2	3	4	2	1	3	1	2	1	1	2	1	1	1	1	3	3	1	2453	0	62	154	26.14	3	97	#NULL!	1	110	113	1	0	76	1	0	0	0	50	3	2	1	3	3	1	1	4	36000	50000	3	2	2
1	3	1	2	1	3	1	2	1	1	1	2	2	1	1	1	1	0	171	0	59	161	22.76	2	84	0	#NULL!	92	111	1	0	59	1	0	0	0	50	3	2	1	2	2	1	1	4	40000	0	1	1	2
2	3	4	1	1	3	1	2	1	1	2	1	1	2	1	1	3	1	1347	0	57	155	23.73	3	80	#NULL!	1	94	122	2	0	71	1	0	0	0	50	3	1	1	2	2	1	2	3	30000	0	1	1	2
2	3	3	1	1	3	1	2	1	1	1	1	1	1	1	1	1	0	2270	0	47	150	20.89	2	78	#NULL!	0	88	123	2	0	72	1	0	0	0	50	3	1	1	2	2	1	1	4	40000	0	1	1	2
2	3	2	2	1	3	1	2	2	1	1	1	1	2	2	2	1	0	2018	0	45	150	20	2	68	#NULL!	0	90	173	3	1	102	3	1	2	1	50	3	2	1	2	3	2	2	4	30000	0	1	1	2
2	3	5	1	2	2	1	2	1	1	3	2	2	1	1	1	1	0	803	0	50	154	21.08	2	73	#NULL!	0	89	131	2	0	85	2	0	0	0	50	3	1	2	3	3	3	2	2	30000	400000	5	2	2
1	3	3	1	1	1	2	2	1	1	1	2	2	2	2	2	3	0	2223	0	67	160	26.17	3	60	0	#NULL!	70	119	1	0	77	1	0	0	0	50	3	1	1	3	3	1	1	1	60000	0	1	1	2
2	3	6	1	3	2	1	2	2	1	3	1	1	2	2	2	3	0	602	0	60	153	25.63	3	79	#NULL!	0	101	108	1	0	79	1	0	0	0	50	3	1	4	3	3	3	3	2	30000	0	1	1	2
2	3	2	2	1	2	1	3	2	2	2	2	2	1	1	1	1	0	1699	0	39.8	145	18.93	2	68	#NULL!	0	78	129	2	0	49	1	0	0	0	50	3	2	1	2	2	1	1	2	40000	0	1	1	4
2	3	2	1	1	2	1	3	2	2	2	2	2	1	1	1	1	0	56	0	39.8	145	18.93	2	68	#NULL!	0	78	129	2	0	79	1	0	0	0	50	3	1	1	2	2	1	1	2	40000	0	1	1	4
2	3	5	2	1	2	2	2	1	1	1	1	1	2	2	2	3	1	1625	0	54	152	23.37	3	82	#NULL!	1	90	124	2	0	76	1	0	0	0	50	3	2	1	2	2	1	1	2	90000	5000	2	2	2
2	3	4	1	1	3	1	2	1	1	1	1	2	3	2	2	3	1	1353	0	58	150	25.78	3	87	#NULL!	1	100	133	2	0	77	1	0	0	0	50	3	1	1	2	2	1	1	4	30000	20000	3	2	2
1	3	1	1	1	1	1	2	2	2	2	2	1	2	2	2	3	0	55	0	61.4	163	23.11	3	86	0	#NULL!	88	142	3	1	91	3	1	2	1	50	3	1	1	3	3	1	1	1	20000	20000	3	2	2
2	3	3	1	1	2	1	2	1	1	1	1	1	1	1	3	3	1	2163	0	59	152	25.54	3	97	#NULL!	1	100	126	2	0	76	1	0	0	0	50	3	1	1	2	2	1	1	2	20000	20000	3	2	2
2	3	2	2	1	2	1	2	1	1	2	1	1	1	2	3	3	0	497	0	54.1	148	24.7	3	78	#NULL!	0	98	112	1	0	68	1	0	0	0	50	3	2	1	2	2	1	1	2	30000	20000	3	2	2
1	3	1	2	1	3	1	2	1	1	1	2	2	1	1	1	1	0	1814	0	59	161	22.76	2	84	0	#NULL!	92	135	2	0	76	1	0	0	0	50	3	2	1	2	2	1	1	4	40000	0	1	1	2
1	3	1	2	1	1	2	2	2	2	2	2	1	2	2	2	3	0	1538	0	61.4	163	23.11	3	86	0	#NULL!	88	122	2	0	76	1	0	0	0	50	3	2	1	3	3	1	1	1	84000	20000	3	2	2
1	3	6	1	1	1	2	2	2	2	2	2	1	2	2	2	3	0	2384	0	61.4	163	23.11	3	86	0	#NULL!	88	122	2	0	76	1	0	0	0	50	3	1	1	3	3	1	1	1	84000	20000	3	2	2
2	3	1	2	1	3	1	2	1	1	1	1	1	1	1	3	3	1	1819	0	57	152	24.67	3	80	#NULL!	1	100	114	1	0	75	1	0	0	0	50	3	2	1	2	3	1	1	4	50000	0	1	1	2
2	3	2	1	1	2	1	2	2	2	1	1	1	2	1	3	3	1	419	0	60	150	26.67	3	96	#NULL!	1	106	150	3	1	68	1	0	1	1	50	3	1	1	1	2	1	1	2	30000	10000	2	2	2
2	3	5	1	1	2	3	1	1	1	1	2	2	2	2	3	3	1	1659	1	70	156	28.76	3	98	#NULL!	1	106	149	3	1	76	1	0	1	1	50	3	1	1	1	3	1	1	2	180000	0	1	1	1
2	3	3	2	1	2	1	2	2	1	1	2	1	2	1	2	3	1	1832	0	60	149	27.03	3	90	#NULL!	1	97	130	2	0	80	2	0	0	0	50	3	2	1	1	1	1	1	2	15000	0	1	1	2
2	3	1	2	1	2	2	2	1	1	1	1	1	2	2	2	3	1	142	0	54	152	23.37	3	82	#NULL!	1	90	136	2	0	91	3	1	1	1	50	3	2	1	2	2	1	1	2	90000	5000	2	2	2
2	3	6	1	1	2	1	2	1	1	3	1	1	2	2	2	3	1	575	0	62	145	29.49	3	97	#NULL!	1	110	127	2	0	82	2	0	0	0	50	3	1	1	3	3	1	1	2	20000	50000	3	2	2
1	3	5	2	1	3	1	2	2	2	1	2	2	3	3	3	3	0	270	0	69.2	170	23.94	3	80	0	#NULL!	100	152	3	1	101	3	1	2	1	50	3	2	1	2	2	1	1	4	40000	20000	3	2	2
2	3	2	2	1	1	1	2	1	1	1	1	1	3	3	3	3	1	415	0	54	147	24.99	3	83	#NULL!	1	94	129	2	0	79	1	0	0	0	50	3	2	1	2	3	1	1	1	29000	20000	3	2	2
2	3	3	1	1	3	1	2	1	1	2	1	1	2	2	2	3	1	1920	0	65	150	28.89	3	88	#NULL!	1	108	135	2	0	71	1	0	0	0	50	3	1	1	2	2	1	1	4	9600	0	1	1	2
2	3	3	1	1	2	1	2	2	1	2	1	1	2	2	2	3	1	2050	0	58	155	24.14	3	87	#NULL!	1	97	120	2	0	79	1	0	0	0	50	3	1	1	3	3	1	2	2	50000	0	1	1	2
1	3	1	2	3	2	2	2	2	1	2	2	2	2	2	2	3	0	1013	0	62	160	24.22	3	89	0	#NULL!	94	134	2	0	78	1	0	0	0	50	3	2	4	3	3	3	3	2	60000	20000	3	2	2
1	3	2	2	2	2	2	1	1	1	3	1	1	3	1	3	1	0	411	0	50	161	19.29	2	74	0	#NULL!	90	135	2	0	80	2	0	0	0	50	3	2	2	3	3	3	3	2	84000	0	1	1	1
2	3	3	1	1	2	3	2	1	1	1	1	1	3	3	3	3	0	2155	1	50	147	23.14	3	71	#NULL!	0	91	130	2	0	87	2	0	0	0	50	3	1	1	3	3	1	1	2	180000	0	1	1	2
2	3	2	2	1	1	2	2	1	1	1	1	1	1	1	1	3	1	550	0	70	158	28.04	3	101	#NULL!	1	106	141	3	1	71	1	0	1	1	50	3	2	1	2	2	1	1	1	60000	0	1	1	2
2	3	1	2	1	3	3	2	1	1	2	1	1	2	2	2	3	1	973	0	65	150	28.89	3	88	#NULL!	1	108	123	2	0	80	2	0	0	0	50	3	2	1	2	2	1	1	4	180000	0	1	1	2
1	3	3	1	3	2	2	2	2	1	2	2	2	2	2	2	3	1	2019	0	62	160	24.22	3	90	1	#NULL!	94	140	3	1	80	2	0	1	1	50	3	1	4	3	3	3	3	2	60000	20000	3	2	2
2	3	5	1	4	3	1	2	1	1	3	1	1	1	1	1	1	0	218	0	44	142	21.82	2	70	#NULL!	0	91	124	2	0	75	1	0	0	0	50	3	1	6	3	3	3	3	5	42000	10000	2	2	2
2	3	4	1	1	2	2	1	1	1	1	1	1	1	1	1	3	1	2310	0	54	144	26.04	3	90	#NULL!	1	93	126	2	0	91	3	1	1	1	50	3	1	1	2	2	1	1	2	60000	0	1	1	1
2	3	6	2	1	3	1	2	1	1	3	1	1	2	2	2	1	0	2212	0	50	150	22.22	2	77	#NULL!	0	92	140	3	1	73	1	0	1	1	50	3	2	1	3	3	1	1	4	10000	0	1	1	2
2	3	1	2	1	2	1	2	1	1	1	1	1	2	1	1	3	1	881	0	65	145	30.92	3	85	#NULL!	1	100	111	1	0	73	1	0	0	0	50	3	2	1	1	1	1	1	2	20000	0	1	1	2
1	3	5	1	3	3	2	2	2	1	2	1	1	2	2	2	3	1	2122	0	79	167	28.33	3	102	1	#NULL!	106	104	1	0	62	1	0	0	0	50	3	1	3	3	3	3	3	4	55000	100000	4	2	2
1	3	1	2	1	2	1	2	1	1	1	2	2	2	2	2	1	0	1011	0	47	152	20.34	2	73	0	#NULL!	88	108	1	0	61	1	0	0	0	50	3	2	1	2	2	1	1	2	15000	0	1	1	2
1	3	3	1	2	2	1	2	1	1	2	1	2	2	2	2	1	0	2120	0	55	155	22.89	2	82	0	#NULL!	91	104	1	0	79	1	0	0	0	50	3	1	2	3	3	3	3	2	50000	100000	4	2	2
2	3	2	1	1	2	3	1	1	1	1	2	2	2	2	3	3	1	1499	1	70	156	28.76	3	98	#NULL!	1	106	111	1	0	76	1	0	0	0	50	3	1	1	1	3	1	1	2	150000	0	1	1	1
1	3	3	1	1	3	1	3	1	1	1	1	1	2	2	2	1	0	2237	0	52	163	19.57	2	62	0	#NULL!	82	136	2	0	100	3	1	1	1	50	3	1	1	2	2	2	2	4	40000	0	1	1	4
2	3	5	1	2	2	1	2	1	1	1	1	1	2	1	1	3	0	812	0	57	150	25.33	3	78	#NULL!	0	100	135	2	0	87	2	0	0	0	50	3	1	2	3	3	3	3	2	30000	100000	4	2	2
2	3	6	1	2	2	1	2	1	1	1	1	1	2	1	1	3	0	2367	0	57	150	25.33	3	78	#NULL!	0	100	135	2	0	87	2	0	0	0	50	3	1	2	3	3	3	3	2	30000	100000	4	2	2
1	2	1	2	3	3	1	2	1	1	1	2	2	1	1	1	2	0	173	0	37	152	16.01	1	61	0	#NULL!	79	126	2	0	77	1	0	0	0	49	2	2	4	2	2	1	1	4	40000	0	1	1	2
1	2	1	2	1	2	1	2	1	1	1	2	1	1	1	1	3	1	1730	0	64	153	27.34	3	92	1	#NULL!	99	134	2	0	76	1	0	0	0	49	2	2	1	2	2	2	1	2	10000	0	1	1	2
1	2	3	1	3	3	2	2	2	1	2	1	1	2	2	2	3	1	1116	0	79	167	28.33	3	102	1	#NULL!	106	96	1	0	71	1	0	0	0	49	2	1	3	3	3	3	3	4	55000	100000	4	2	2
1	2	6	1	3	2	1	2	1	1	1	1	2	2	2	3	1	0	2311	0	52	160	20.31	2	75	0	#NULL!	83	130	2	0	87	2	0	0	0	49	2	1	3	3	3	3	3	2	12000	40000	3	2	2
1	2	3	1	3	2	1	2	1	1	1	1	2	2	2	3	1	0	2499	0	52	160	20.31	2	75	0	#NULL!	83	130	2	0	87	2	0	0	0	49	2	1	3	3	3	3	3	2	12000	40000	3	2	2
1	2	3	2	1	1	3	2	1	1	1	1	1	2	3	2	1	0	2242	0	55	161	21.22	2	80	0	#NULL!	92	111	1	0	77	1	0	0	0	49	2	2	1	1	1	1	1	1	108000	0	1	1	2
1	2	2	2	2	2	1	2	1	1	1	2	2	3	3	3	1	0	448	0	53.4	166	19.38	2	75	0	#NULL!	90	151	3	1	93	3	1	2	1	49	2	2	2	3	3	2	2	2	30000	40000	3	2	2
2	2	3	1	1	3	1	2	3	1	1	1	1	2	2	2	3	1	2285	0	73	154	30.78	3	94	#NULL!	1	109	128	2	0	100	3	1	1	1	49	2	1	1	3	3	1	1	4	50000	0	1	1	2
2	2	2	1	1	1	2	1	1	1	1	1	1	1	1	1	3	1	2260	0	44	135	24.14	3	85	#NULL!	1	80	152	3	1	78	1	0	1	1	49	2	1	1	2	2	1	1	1	100000	0	1	1	1
2	2	2	1	1	2	1	2	1	1	1	1	1	1	1	3	3	0	1508	0	52.8	150	23.47	3	75	#NULL!	0	90	159	3	1	104	3	1	2	1	49	2	1	1	2	2	1	1	2	20000	20000	3	2	2
1	2	1	2	1	2	1	2	1	1	1	2	1	1	1	1	2	0	194	0	50	165	18.37	1	68	0	#NULL!	90	146	3	1	83	2	0	1	1	49	2	2	1	2	2	1	1	2	30000	0	1	1	2
1	2	5	1	1	2	1	2	1	1	1	1	2	1	1	1	2	0	1638	0	38	155	15.82	1	60	0	#NULL!	75	130	2	0	72	1	0	0	0	49	2	1	1	2	2	1	1	2	50000	0	1	1	2
2	2	6	1	1	1	2	3	3	2	1	2	1	3	3	3	3	1	2210	0	58	157	23.53	3	100	#NULL!	1	94	121	2	0	80	2	0	0	0	49	2	1	1	1	1	1	1	1	84000	0	1	1	4
1	2	1	2	1	2	1	2	1	1	1	2	1	1	1	1	2	0	308	0	42	160	16.41	1	65	0	#NULL!	82	149	3	1	94	3	1	2	1	49	2	2	1	3	3	1	1	2	38000	60000	4	2	2
2	2	1	2	1	3	2	3	1	1	1	1	1	3	3	3	1	0	864	2	51	152	22.07	2	68	#NULL!	0	96	140	3	1	80	2	0	1	1	49	2	2	1	1	1	1	1	4	98560	30000	3	2	4
1	2	2	1	1	2	1	2	1	1	3	1	1	2	2	2	3	1	1882	0	58	140	29.59	3	93	1	#NULL!	100	138	2	0	75	1	0	0	0	49	2	1	1	2	2	2	2	2	21000	0	1	1	2
1	2	2	1	2	2	1	2	2	2	2	1	2	2	2	2	1	0	2116	0	50	155	20.81	2	76	0	#NULL!	82	123	2	0	81	2	0	0	0	49	2	1	2	3	3	3	3	2	20000	0	1	1	2
2	2	4	1	1	2	2	2	1	1	1	1	1	1	1	1	3	1	1284	0	67	158	26.84	3	89	#NULL!	1	103	117	1	0	82	2	0	0	0	49	2	1	1	2	2	1	1	2	90000	200000	5	2	2
1	2	1	2	1	2	1	2	1	1	1	1	2	1	1	1	2	0	1798	0	38	155	15.82	1	60	0	#NULL!	75	125	2	0	97	3	1	1	1	49	2	2	1	2	2	1	1	2	50000	0	1	1	2
2	2	5	1	2	2	1	2	1	1	2	1	1	2	2	2	3	1	841	0	73	151	32.02	3	95	#NULL!	1	105	112	1	0	65	1	0	0	0	49	2	1	2	3	3	3	3	2	10000	30000	3	2	2
1	2	5	1	2	2	1	2	1	1	1	1	2	2	2	2	1	0	762	0	52	165	19.1	2	70	0	#NULL!	88	117	1	0	81	2	0	0	0	49	2	1	2	3	3	2	2	2	10000	0	1	1	2
1	2	1	2	2	1	1	2	1	1	2	2	2	1	1	1	1	0	212	0	56	165	20.57	2	68	0	#NULL!	89	136	2	0	87	2	0	0	0	49	2	2	2	2	2	2	2	1	20000	0	1	1	2
1	2	1	1	1	3	1	3	1	1	1	1	1	2	2	2	1	0	1231	0	52	163	19.57	2	62	0	#NULL!	82	150	3	1	97	3	1	2	1	49	2	1	1	2	2	2	2	4	40000	0	1	1	4
1	2	1	2	1	1	3	2	1	1	1	1	1	2	3	2	1	0	1236	0	55	161	21.22	2	80	0	#NULL!	92	99	1	0	62	1	0	0	0	49	2	2	1	1	1	1	1	1	108000	0	1	1	2
2	2	2	2	1	3	1	2	2	1	1	1	1	1	1	1	3	1	412	0	53.8	148	24.56	3	85	#NULL!	1	97	141	3	1	92	3	1	2	1	49	2	2	1	2	2	1	1	4	20000	25000	3	2	2
1	2	1	2	1	2	1	1	1	1	1	1	2	1	1	2	1	0	1821	0	48	160	18.75	2	73	0	#NULL!	90	136	2	0	78	1	0	0	0	49	2	2	1	2	2	1	1	2	30000	0	1	1	1
1	2	2	1	2	3	2	2	1	1	2	2	1	1	1	1	2	0	209	1	50	167	17.93	1	73	0	#NULL!	83	125	2	0	86	2	0	0	0	49	2	1	2	2	1	1	1	4	72000	0	1	1	2
2	2	5	1	3	2	2	2	1	1	2	1	2	2	2	1	3	1	846	0	76	160	29.69	3	109	#NULL!	1	121	106	1	0	73	1	0	0	0	49	2	1	3	3	3	3	3	2	60000	100000	4	2	2
2	2	2	2	1	2	1	2	2	2	1	1	1	2	1	3	1	0	363	0	55.6	159	21.99	2	79	#NULL!	0	94	122	2	0	82	2	0	0	0	49	2	2	1	3	3	1	2	2	20000	0	1	1	2
1	2	1	2	1	3	1	2	1	1	1	1	2	1	1	2	3	0	886	0	60	152	25.97	3	88	0	#NULL!	102	93	1	0	54	1	0	0	0	49	2	2	1	2	2	1	1	4	35000	0	1	1	2
1	2	3	1	3	3	2	2	2	1	2	1	1	2	2	2	3	1	1455	0	79	167	28.33	3	102	1	#NULL!	106	102	1	0	68	1	0	0	0	49	2	1	3	3	3	3	3	4	55000	100000	4	2	2
1	2	2	1	1	2	1	2	1	1	3	1	1	2	2	2	3	1	1987	0	58	140	29.59	3	93	1	#NULL!	100	134	2	0	81	2	0	0	0	49	2	1	1	2	2	2	2	2	21000	0	1	1	2
1	2	2	2	1	2	1	2	2	2	1	2	1	1	1	1	2	0	455	0	45	161	17.36	1	63	0	#NULL!	88	121	2	0	84	2	0	0	0	49	2	2	1	1	1	1	1	2	30000	7000	2	2	2
1	2	2	1	1	2	1	2	1	1	3	1	1	2	2	2	3	1	1972	0	58	140	29.59	3	93	1	#NULL!	100	99	1	0	73	1	0	0	0	49	2	1	1	2	2	2	2	2	21000	0	1	1	2
1	2	5	1	2	2	1	2	1	1	1	2	2	1	1	3	2	0	338	0	55	174	18.17	1	80	0	#NULL!	91	121	2	0	71	1	0	0	0	49	2	1	2	3	3	2	1	2	40000	10000	2	2	2
2	2	3	1	1	2	1	2	2	1	1	2	1	2	1	2	1	0	1860	1	50	162	19.05	2	68	#NULL!	0	90	135	2	0	78	1	0	0	0	49	2	1	1	1	1	1	1	2	50000	80000	4	2	2
2	2	4	1	1	3	1	2	1	1	1	1	1	1	1	1	1	0	1264	0	47	150	20.89	2	78	#NULL!	0	88	125	2	0	79	1	0	0	0	49	2	1	1	2	2	1	1	4	40000	0	1	1	2
1	2	5	1	2	2	2	2	3	2	2	2	2	1	1	3	1	0	294	0	53	163	19.95	2	73	0	#NULL!	95	116	1	0	72	1	0	0	0	49	2	1	2	3	3	3	3	2	72000	0	1	1	2
1	2	1	2	1	2	1	2	1	1	1	2	1	1	1	1	3	1	87	0	64	153	27.34	3	92	1	#NULL!	99	140	3	1	80	2	0	1	1	49	2	2	1	2	2	2	1	2	10000	0	1	1	2
2	2	4	1	1	2	2	2	1	1	1	1	1	1	1	1	3	1	2290	0	67	158	26.84	3	89	#NULL!	1	103	120	2	0	61	1	0	0	0	49	2	1	1	2	2	1	1	2	90000	200000	5	2	2
2	2	1	2	1	2	1	2	2	1	2	1	1	2	2	2	3	1	1044	0	58	155	24.14	3	87	#NULL!	1	97	148	3	1	93	3	1	2	1	49	2	2	1	3	3	1	2	2	50000	0	1	1	2
2	2	2	1	1	2	1	2	1	1	1	1	1	1	1	3	3	1	1157	0	59	152	25.54	3	97	#NULL!	1	100	131	2	0	86	2	0	0	0	49	2	1	1	2	2	1	1	2	20000	20000	3	2	2
1	2	5	2	2	2	1	2	1	1	3	2	2	1	1	1	2	0	331	0	53	174	17.51	1	68	0	#NULL!	87	105	1	0	71	1	0	0	0	49	2	2	2	3	3	3	1	2	10000	0	1	1	2
1	2	2	1	1	2	1	2	1	1	3	1	1	2	2	2	3	1	1897	0	58	140	29.59	3	93	1	#NULL!	100	118	1	0	75	1	0	0	0	49	2	1	1	2	2	2	2	2	21000	0	1	1	2
2	2	1	1	1	3	2	2	1	1	2	1	1	2	1	1	3	1	896	0	55	147	25.45	3	87	#NULL!	1	102	184	3	1	91	3	1	2	1	49	2	1	1	3	3	1	1	4	60000	20000	3	2	2
1	2	1	2	1	2	1	2	1	1	1	2	1	1	1	1	3	1	1570	0	64	153	27.34	3	92	1	#NULL!	99	124	2	0	77	1	0	0	0	49	2	2	1	2	2	2	1	2	10000	0	1	1	2
1	2	2	1	1	2	1	2	1	1	3	1	1	2	2	2	3	1	1957	0	58	140	29.59	3	93	1	#NULL!	100	124	2	0	80	2	0	0	0	49	2	1	1	2	2	2	2	2	21000	0	1	1	2
2	2	1	2	1	1	1	2	1	1	1	1	1	1	1	1	3	1	915	0	54	146	25.33	3	95	#NULL!	1	98	135	2	0	78	1	0	0	0	49	2	2	1	1	1	1	1	1	10000	0	1	1	2
1	2	2	2	1	2	1	2	1	1	1	1	1	1	1	1	1	0	440	0	53.1	165	19.5	2	69	0	#NULL!	95	176	3	1	98	3	1	2	1	49	2	2	1	1	2	1	1	2	30000	0	1	1	2
2	2	1	2	1	3	1	2	1	1	1	1	1	2	2	2	3	1	984	0	65	147	30.08	3	88	#NULL!	1	107	142	3	1	88	2	0	1	1	49	2	2	1	1	1	1	1	4	30000	0	1	1	2
2	2	4	1	1	1	2	1	1	1	1	1	1	1	1	1	3	1	1254	0	44	135	24.14	3	85	#NULL!	1	80	124	2	0	85	2	0	0	0	49	2	1	1	2	2	1	1	1	100000	0	1	1	1
2	2	3	1	1	3	1	2	1	1	1	1	1	2	2	2	3	1	2269	0	72	152	31.16	3	102	#NULL!	1	98	120	2	0	87	2	0	0	0	48	2	1	1	3	3	1	1	4	30000	0	1	1	2
2	2	4	2	2	3	1	2	1	1	2	2	1	1	1	3	3	1	2410	0	65	160	25.39	3	82	#NULL!	1	97	133	2	0	77	1	0	0	0	48	2	2	2	3	3	3	3	3	40000	100000	4	2	2
2	2	1	2	1	3	2	2	1	1	1	1	1	2	2	2	1	0	985	0	45	143	22.01	2	71	#NULL!	0	92	120	2	0	83	2	0	0	0	48	2	2	1	2	2	1	1	4	66000	0	1	1	2
2	2	6	1	1	2	1	3	1	1	1	1	1	2	2	2	3	1	685	0	58	153	24.78	3	81	#NULL!	1	97	132	2	0	84	2	0	0	0	48	2	1	1	1	2	1	1	2	15000	0	1	1	4
1	2	6	1	2	2	3	2	2	1	1	2	1	1	2	1	1	0	2342	0	56	165	20.57	2	88	0	#NULL!	90	126	2	0	85	2	0	0	0	48	2	1	2	3	3	3	3	2	150000	0	1	1	2
2	2	5	1	1	2	1	2	1	1	1	1	1	2	2	2	1	0	754	0	53	154	22.35	2	68	#NULL!	0	93	138	2	0	77	1	0	0	0	48	2	1	1	3	3	2	1	2	50000	40000	3	2	2
2	2	4	1	2	2	1	2	1	1	2	1	1	1	1	1	3	1	1277	0	63	153	26.91	3	84	#NULL!	1	99	97	1	0	63	1	0	0	0	48	2	1	2	3	3	3	3	2	20000	0	1	1	2
2	2	6	1	1	2	1	2	1	1	3	1	1	2	2	2	1	0	569	0	50	150	22.22	2	77	#NULL!	0	92	133	2	0	75	1	0	0	0	48	2	1	1	3	3	1	1	2	20000	50000	3	2	2
2	2	5	1	2	2	1	2	2	2	2	2	1	3	2	2	1	0	831	0	53	155	22.06	2	76	#NULL!	0	94	146	3	1	65	1	0	1	1	48	2	1	2	3	3	3	3	2	20000	500000	5	2	2
1	2	4	2	1	2	1	2	1	1	2	1	2	2	2	2	1	0	2449	0	45	150	20	2	79	0	#NULL!	91	129	2	0	84	2	0	0	0	48	2	2	1	2	2	1	1	2	10000	0	1	1	2
1	2	6	1	1	2	1	2	1	1	2	2	2	1	1	1	3	1	683	0	70	160	27.34	3	91	1	#NULL!	90	129	2	0	61	1	0	0	0	48	2	1	1	3	3	2	2	2	50000	0	1	1	2
2	2	1	2	1	3	1	2	1	1	3	1	1	2	2	2	1	0	1206	0	50	150	22.22	2	77	#NULL!	0	92	125	2	0	73	1	0	0	0	48	2	2	1	3	3	1	1	4	10000	0	1	1	2
2	2	4	1	1	2	2	2	1	1	1	1	1	1	1	1	3	1	1348	0	70	150	31.11	3	101	#NULL!	1	108	152	3	1	69	1	0	1	1	48	2	1	1	3	3	1	1	2	100000	0	1	1	2
1	2	5	1	2	2	1	2	2	1	2	1	1	2	2	1	1	0	739	0	52	165	19.1	2	75	0	#NULL!	89	115	1	0	71	1	0	0	0	48	2	1	2	3	3	3	3	2	20000	20000	3	2	2
2	2	5	2	1	1	1	2	1	1	1	1	1	1	1	1	3	1	278	0	63.5	166	23.04	3	90	#NULL!	1	101	125	2	0	77	1	0	0	0	48	2	2	1	1	2	1	1	1	9700	5000	2	2	2
2	2	2	2	1	2	1	2	1	1	2	1	1	2	1	3	3	0	432	0	53.3	150	23.69	3	75	#NULL!	0	98	112	1	0	78	1	0	0	0	48	2	2	1	2	2	2	1	2	50000	20000	3	2	2
2	2	5	1	2	2	1	2	1	1	2	1	1	1	1	1	1	0	774	0	48	150	21.33	2	71	#NULL!	0	90	136	2	0	88	2	0	0	0	48	2	1	2	3	3	3	3	2	40000	100000	4	2	2
2	2	3	2	1	3	1	3	1	2	1	1	1	3	3	3	3	1	2086	0	64	150	28.44	3	87	#NULL!	1	99	147	3	1	81	2	0	1	1	48	2	2	1	1	1	1	1	4	30000	0	1	1	4
2	2	4	1	1	3	1	2	1	1	1	1	1	2	2	2	3	1	1263	0	72	152	31.16	3	102	#NULL!	1	98	111	1	0	79	1	0	0	0	48	2	1	1	3	3	1	1	4	30000	0	1	1	2
2	2	1	2	1	3	3	2	1	1	1	1	1	1	2	2	3	1	1781	0	60	145	28.54	3	90	#NULL!	1	100	91	1	0	66	1	0	0	0	48	2	2	1	1	1	1	1	4	108000	0	1	1	2
1	2	3	2	1	2	1	2	1	1	1	2	1	2	1	2	1	0	1833	0	55	167	19.72	2	73	0	#NULL!	90	147	3	1	104	3	1	2	1	48	2	2	1	1	1	1	1	2	20000	0	1	1	2
1	2	6	1	1	2	1	3	1	2	1	2	1	1	1	1	1	0	2336	0	43	145	20.45	2	76	0	#NULL!	87	115	1	0	73	1	0	0	0	48	2	1	1	1	1	1	1	2	20000	10000	3	2	4
2	2	1	2	1	3	1	2	2	2	1	1	1	3	1	2	3	1	134	0	51	147	23.6	3	81	#NULL!	1	89	123	2	0	77	1	0	0	0	48	2	2	1	2	2	2	1	4	10000	0	1	1	2
2	2	5	1	1	3	1	2	2	2	1	1	1	3	1	2	3	1	1617	0	51	147	23.6	3	81	#NULL!	1	89	146	3	1	89	2	0	1	1	48	2	1	1	2	2	2	1	4	10000	0	1	1	2
1	2	4	1	1	2	1	2	1	1	2	1	2	2	2	2	1	0	2013	0	45	150	20	2	80	0	#NULL!	91	140	3	1	83	2	0	1	1	48	2	1	1	2	2	1	1	2	10000	0	1	1	2
2	2	6	2	1	2	1	3	1	1	3	2	1	2	2	2	3	0	2211	0	49	145	23.31	3	77	#NULL!	0	86	147	3	1	104	3	1	2	1	48	2	2	1	3	3	1	1	2	10000	70000	4	2	4
2	2	1	2	1	3	1	2	2	2	1	1	1	3	3	1	3	1	1077	0	57	140	29.08	3	83	#NULL!	1	96	105	1	0	71	1	0	0	0	48	2	2	1	1	1	1	1	4	30000	0	1	1	2
2	2	4	1	1	3	1	1	1	1	1	1	1	1	1	1	1	1	1356	0	52	154	21.93	2	85	#NULL!	1	90	133	2	0	77	1	0	0	0	48	2	1	1	1	1	1	1	4	10000	0	1	1	1
2	2	3	1	2	2	1	2	1	1	2	1	1	1	1	1	3	1	2283	0	63	153	26.91	3	84	#NULL!	1	99	149	3	1	94	3	1	2	1	48	2	1	2	3	3	3	3	2	20000	0	1	1	2
2	2	3	1	1	3	2	2	1	1	1	1	1	2	2	2	1	0	1932	0	45	143	22.01	2	71	#NULL!	0	92	121	2	0	85	2	0	0	0	48	2	1	1	2	2	1	1	4	66000	0	1	1	2
1	2	1	2	1	2	1	2	1	1	2	1	2	2	2	2	1	0	1007	0	45	150	20	2	79	0	#NULL!	91	129	2	0	84	2	0	0	0	48	2	2	1	2	2	1	1	2	10000	0	1	1	2
2	2	3	2	1	3	1	2	2	2	1	1	1	3	3	1	3	1	2083	0	57	140	29.08	3	83	#NULL!	1	96	103	1	0	42	1	0	0	0	48	2	2	1	1	1	1	1	4	30000	0	1	1	2
2	2	1	2	1	3	3	2	1	1	2	1	1	2	2	2	3	1	992	0	58	140	29.59	3	93	#NULL!	1	100	119	1	0	93	3	1	1	1	48	2	2	1	1	1	1	1	4	200000	0	1	1	2
2	2	3	2	1	2	1	3	1	1	1	1	1	1	1	2	3	1	1442	0	55	141	27.66	3	94	#NULL!	1	98	110	1	0	76	1	0	0	0	48	2	2	1	3	3	1	1	2	40000	20000	3	2	4
2	2	4	1	1	1	1	2	1	1	1	1	1	1	1	1	3	0	1307	0	58	154	24.46	3	78	#NULL!	0	94	142	3	1	91	3	1	2	1	48	2	1	1	2	2	1	1	1	40000	70000	4	2	2
1	2	1	2	1	3	1	2	1	1	1	1	1	2	2	2	3	0	978	0	73	165	26.81	3	85	0	#NULL!	93	161	3	1	84	2	0	1	1	48	2	2	1	2	2	1	1	4	10000	0	1	1	2
2	2	5	1	1	3	3	2	1	1	1	1	1	1	2	2	3	1	1621	0	60	145	28.54	3	90	#NULL!	1	100	130	2	0	76	1	0	0	0	48	2	1	1	1	1	1	1	4	108000	0	1	1	2
1	2	1	2	1	3	2	2	1	1	1	2	2	3	2	2	3	1	939	0	79	157	32.05	3	99	1	#NULL!	108	122	2	0	78	1	0	0	0	48	2	2	1	2	2	1	1	4	60000	0	1	1	2
1	2	6	2	1	3	2	2	1	1	1	2	2	3	2	2	3	1	2354	0	79	157	32.05	3	99	1	#NULL!	108	122	2	0	78	1	0	0	0	48	2	2	1	2	2	1	1	4	60000	0	1	1	2
2	2	6	1	1	2	1	2	1	1	3	1	1	2	2	2	3	1	580	0	65	157	26.37	3	89	#NULL!	1	103	114	1	0	82	2	0	0	0	48	2	1	1	3	3	1	1	2	20000	50000	3	2	2
2	2	5	1	1	2	1	2	1	1	2	2	2	2	2	2	3	1	741	0	60	149	27.03	3	90	#NULL!	1	97	122	2	0	90	3	1	1	1	48	2	1	1	3	3	1	1	2	20000	100000	4	2	2
1	2	3	1	1	3	1	2	1	1	1	1	1	2	2	2	3	0	1925	0	73	165	26.81	3	85	0	#NULL!	93	118	1	0	66	1	0	0	0	48	2	1	1	2	2	1	1	4	10000	0	1	1	2
1	2	3	2	1	3	1	2	1	1	1	1	1	2	2	2	3	0	2529	0	73	165	26.81	3	85	0	#NULL!	93	118	1	0	66	1	0	0	0	48	2	2	1	2	2	1	1	4	10000	0	1	1	2
1	2	6	2	3	3	2	2	1	1	1	2	2	2	2	2	1	0	610	0	55	155	22.89	2	86	0	#NULL!	103	139	2	0	89	2	0	0	0	48	2	2	4	3	3	3	3	4	100000	0	1	1	2
1	2	6	1	3	3	2	2	1	1	2	2	2	2	1	2	1	0	626	0	59	168	20.9	2	89	0	#NULL!	100	164	3	1	101	3	1	2	1	48	2	1	3	3	3	3	3	4	60000	0	1	1	2
1	2	1	2	1	3	1	3	2	1	1	1	1	1	1	2	2	0	198	0	46	167	16.49	1	74	0	#NULL!	87	126	2	0	80	2	0	0	0	48	2	2	1	3	3	2	3	4	10000	0	1	1	4
2	2	1	2	1	2	2	2	1	1	1	1	1	3	3	3	3	1	872	0	70	147	32.39	3	100	#NULL!	1	108	138	2	0	84	2	0	0	0	48	2	2	1	1	1	1	1	2	72000	0	1	1	2
1	2	5	1	2	2	3	2	1	2	2	2	2	1	1	1	1	0	315	0	57	165	20.94	2	72	0	#NULL!	90	117	1	0	64	1	0	0	0	48	2	1	2	3	3	3	3	2	108000	0	1	1	2
2	2	1	2	1	2	3	2	1	1	1	1	1	1	1	1	1	1	863	0	54	155	22.48	2	82	#NULL!	1	92	114	1	0	71	1	0	0	0	48	2	2	1	1	2	1	1	2	100800	0	1	1	2
1	2	6	1	3	1	1	2	1	1	2	1	2	3	3	3	1	0	851	0	53	160	20.7	2	74	0	#NULL!	67	128	2	0	82	2	0	0	0	48	2	1	3	3	3	3	3	1	40000	100000	4	2	2
1	2	3	1	1	2	1	2	1	1	1	1	1	1	1	1	3	1	1420	0	77	160	30.08	3	101	1	#NULL!	102	161	3	1	74	1	0	1	1	48	2	1	1	2	2	1	1	2	15000	0	1	1	2
2	2	1	2	1	3	1	2	1	1	1	1	1	1	3	2	1	0	890	0	41	140	20.92	2	66	#NULL!	0	87	143	3	1	75	1	0	1	1	48	2	2	1	2	2	1	1	4	40000	0	1	1	2
2	2	5	2	2	3	1	2	1	1	2	2	1	1	1	3	3	1	342	0	65	160	25.39	3	82	#NULL!	1	97	133	2	0	77	1	0	0	0	48	2	2	2	3	3	3	3	3	40000	100000	4	2	2
2	2	2	2	1	2	1	2	2	2	1	1	1	2	1	3	3	1	353	0	55.6	151	24.38	3	82	#NULL!	1	94	118	1	0	80	2	0	0	0	48	2	2	1	3	3	1	2	2	20000	50000	3	2	2
2	2	3	1	1	3	2	2	1	1	2	1	1	2	2	2	3	1	1939	0	58	140	29.59	3	93	#NULL!	1	100	153	3	1	78	1	0	1	1	48	2	1	1	1	1	1	1	4	89000	0	1	1	2
1	2	2	1	1	2	1	2	2	1	1	2	2	2	2	2	3	1	436	0	63.8	150	28.36	3	90	1	#NULL!	99	113	1	0	67	1	0	0	0	48	2	1	1	3	3	1	1	2	30000	20000	3	2	2
2	2	5	1	1	2	3	3	2	1	1	2	1	2	1	2	1	0	1845	0	53	154	22.35	2	68	#NULL!	0	93	139	2	0	95	3	1	1	1	48	2	1	1	3	3	3	3	2	180000	0	1	1	4
1	2	1	1	1	1	2	2	1	1	1	1	1	2	2	2	1	0	1227	0	54	167	19.36	2	62	0	#NULL!	77	130	2	0	72	1	0	0	0	47	2	1	1	1	1	1	1	1	79200	0	1	1	2
1	2	2	2	2	2	1	2	1	1	1	2	1	1	1	3	1	0	1750	0	60	172	20.28	2	78	0	#NULL!	91	141	3	1	80	2	0	1	1	47	2	2	2	2	2	3	2	2	20000	20000	3	2	2
2	2	1	2	1	1	3	2	2	1	1	1	1	1	1	1	3	1	150	0	62	156	25.48	3	93	#NULL!	1	102	183	3	1	89	2	0	1	1	47	2	2	1	2	2	1	1	1	108000	30000	3	2	2
2	2	2	1	1	2	1	2	2	1	2	1	1	1	1	3	3	1	2172	0	63.4	145	30.15	3	83	#NULL!	1	106	127	2	0	71	1	0	0	0	47	2	1	1	3	3	1	1	2	25000	20000	3	2	2
2	2	1	2	1	2	2	2	3	2	1	1	1	1	1	1	3	1	140	0	60	148	27.39	3	89	#NULL!	1	100	135	2	0	48	1	0	0	0	47	2	2	1	2	2	2	1	2	90000	0	1	1	2
2	2	4	2	1	3	1	2	1	1	1	2	1	3	3	3	1	0	1241	0	50	150	22.22	2	75	#NULL!	0	94	130	2	0	88	2	0	0	0	47	2	2	1	1	1	1	1	4	50000	14000	3	2	2
1	2	1	2	1	3	1	2	1	1	1	2	2	1	1	1	2	0	182	0	40	155	16.65	1	64	0	#NULL!	83	122	2	0	83	2	0	0	0	47	2	2	1	2	2	2	2	4	20000	0	1	1	2
2	2	5	2	1	2	1	2	1	1	2	1	1	1	1	1	2	0	1631	0	37	147	17.12	1	60	#NULL!	0	76	125	2	0	57	1	0	0	0	47	2	2	1	2	2	1	1	2	10000	10000	2	2	2
2	2	1	2	1	2	1	2	1	1	1	1	1	1	1	2	2	1	1607	0	35	148	15.98	1	86	#NULL!	1	101	138	2	0	80	2	0	0	0	47	2	2	1	2	2	1	1	2	20000	30000	3	2	2
2	2	4	2	1	3	3	2	1	1	1	1	1	1	1	2	3	1	2106	0	57	150	25.33	3	89	#NULL!	1	95	120	2	0	72	1	0	0	0	47	2	2	1	2	2	1	2	4	108000	100000	4	2	2
2	2	3	1	1	3	1	2	1	1	1	1	1	2	2	2	3	1	2077	0	70	155	29.14	3	95	#NULL!	1	107	127	2	0	72	1	0	0	0	47	2	1	1	1	1	1	1	4	15000	0	1	1	2
2	2	4	1	2	2	2	2	1	1	3	1	1	1	1	1	3	0	1275	0	58	157	23.53	3	79	#NULL!	0	94	144	3	1	100	3	1	2	1	47	2	1	2	3	3	3	3	2	70000	50000	3	2	2
1	2	2	2	2	2	1	2	1	1	1	2	1	1	1	3	1	0	1590	0	60	172	20.28	2	78	0	#NULL!	91	141	3	1	89	2	0	1	1	47	2	2	2	2	2	3	2	2	20000	20000	3	2	2
2	2	1	2	1	2	1	2	1	1	1	1	1	1	1	2	2	1	124	0	35	148	15.98	1	86	#NULL!	1	101	127	2	0	79	1	0	0	0	47	2	2	1	2	2	1	1	2	20000	30000	3	2	2
2	2	5	1	2	2	2	2	1	1	3	1	1	1	1	1	3	0	223	0	63	165	23.14	3	74	#NULL!	0	100	111	1	0	69	1	0	0	0	47	2	1	2	3	3	3	3	2	90000	0	1	1	2
2	2	4	1	1	3	1	2	1	1	1	1	1	1	1	1	3	1	1283	0	58	150	25.78	3	85	#NULL!	1	93	118	1	0	69	1	0	0	0	47	2	1	1	2	2	1	1	4	50000	20000	3	2	2
2	2	5	1	1	2	1	2	2	1	2	1	1	1	1	3	3	0	1677	0	62.8	150	27.91	3	66	#NULL!	0	50	107	1	0	67	1	0	0	0	47	2	1	1	3	3	1	1	2	25000	20000	3	2	2
2	2	1	2	1	1	3	2	1	1	1	1	1	1	1	1	3	0	945	0	55	146	25.8	3	77	#NULL!	0	99	151	3	1	95	3	1	2	1	47	2	2	1	3	3	1	2	1	120000	0	1	1	2
2	2	6	2	1	1	3	2	1	1	1	1	1	1	1	1	3	0	2360	0	55	146	25.8	3	77	#NULL!	0	99	151	3	1	95	3	1	2	1	47	2	2	1	3	3	1	2	1	120000	0	1	1	2
1	2	5	1	2	2	2	2	1	1	1	1	2	1	2	1	3	1	804	0	69	159	27.29	3	97	1	#NULL!	101	128	2	0	81	2	0	0	0	47	2	1	2	3	3	3	3	2	100000	200000	5	2	2
1	2	3	2	1	3	1	2	1	1	1	2	2	1	1	1	2	0	1825	0	40	155	16.65	1	64	0	#NULL!	83	122	2	0	90	3	1	1	1	47	2	2	1	2	2	2	2	4	20000	0	1	1	2
2	2	4	1	1	2	1	2	1	1	1	1	1	1	1	1	3	1	1408	0	76	160	29.69	3	98	#NULL!	1	109	118	1	0	80	2	0	0	0	47	2	1	1	3	3	1	1	2	10000	0	1	1	2
2	2	5	1	2	3	1	2	1	1	1	1	1	1	1	2	3	0	736	0	59	160	23.05	3	78	#NULL!	0	96	111	1	0	66	1	0	0	0	47	2	1	2	3	3	3	3	4	20000	0	1	1	2
2	2	1	2	1	3	1	2	1	1	1	1	1	1	3	2	3	0	964	0	53	150	23.56	3	73	#NULL!	0	94	153	3	1	103	3	1	2	1	47	2	2	1	1	1	1	1	4	40000	0	1	1	2
2	2	5	2	1	1	3	2	2	1	1	1	1	1	1	1	3	1	1633	0	62	156	25.48	3	93	#NULL!	1	102	98	1	0	77	1	0	0	0	47	2	2	1	2	2	1	1	1	108000	30000	3	2	2
2	2	1	2	1	2	1	2	1	1	2	1	1	1	1	1	2	0	1791	0	37	147	17.12	1	60	#NULL!	0	76	119	1	0	76	1	0	0	0	47	2	2	1	2	2	1	1	2	10000	10000	2	2	2
2	2	1	2	1	2	1	2	1	1	2	1	1	1	1	1	2	0	148	0	37	147	17.12	1	60	#NULL!	0	76	123	2	0	58	1	0	0	0	47	2	2	1	2	2	1	1	2	10000	10000	2	2	2
2	2	1	1	1	2	2	2	1	1	1	2	2	1	1	2	3	1	529	0	63.4	145	30.15	3	83	#NULL!	1	106	148	3	1	93	3	1	2	1	47	2	1	1	2	2	1	1	2	60000	0	1	1	2
1	2	2	2	1	3	1	2	2	2	1	2	2	3	3	3	3	1	409	0	70	155	29.14	3	91	1	#NULL!	103	126	2	0	71	1	0	0	0	47	2	2	1	2	2	1	1	4	40000	20000	3	2	2
2	2	1	1	1	3	2	2	2	2	1	2	2	2	2	2	3	0	1197	0	52	150	23.11	3	75	#NULL!	0	98	110	1	0	64	1	0	0	0	47	2	1	1	3	3	1	1	4	78000	0	1	1	2
2	2	2	2	1	2	2	1	1	1	1	1	1	3	1	1	3	1	396	0	71	160	27.73	3	93	#NULL!	1	108	104	1	0	72	1	0	0	0	47	2	2	1	1	1	1	1	2	85000	10000	2	2	1
2	2	1	2	1	3	3	2	1	1	1	1	1	1	1	2	3	0	867	0	59	158	23.63	3	77	#NULL!	0	99	129	2	0	70	1	0	0	0	47	2	2	1	2	2	1	2	4	108000	100000	4	2	2
2	2	5	1	3	2	1	2	2	2	2	1	2	2	2	2	3	1	793	0	75	155	31.22	3	90	#NULL!	1	114	108	1	0	69	1	0	0	0	47	2	1	3	3	3	3	3	2	30000	50000	3	2	2
2	2	2	2	1	2	1	2	1	2	1	1	1	2	1	3	3	1	431	0	64	150	28.44	3	89	#NULL!	1	105	113	1	0	79	1	0	0	0	47	2	2	1	1	1	1	1	2	30000	0	1	1	2
2	2	3	1	2	2	2	2	1	1	3	1	1	1	1	1	3	0	2281	0	58	157	23.53	3	79	#NULL!	0	94	133	2	0	72	1	0	0	0	47	2	1	2	3	3	3	3	2	70000	50000	3	2	2
2	2	5	1	1	2	1	3	1	1	1	2	1	2	1	2	1	0	1842	0	54	156	22.19	2	71	#NULL!	0	91	122	2	0	76	1	0	0	0	47	2	1	1	3	3	2	2	2	30000	200000	5	2	4
2	2	5	2	2	3	3	2	2	1	2	1	2	1	1	3	3	0	319	0	57	145	27.11	3	71	#NULL!	0	97	138	2	0	89	2	0	0	0	47	2	2	2	3	3	3	3	3	216000	100000	4	2	2
2	2	1	2	1	2	2	2	1	1	1	1	1	3	3	3	1	0	924	0	47	145	22.35	2	79	#NULL!	0	90	104	1	0	74	1	0	0	0	47	2	2	1	1	1	1	1	2	90000	60000	4	2	2
1	2	4	1	1	3	1	2	1	1	1	2	2	2	1	2	3	0	2149	0	69.4	170	24.01	3	83	0	#NULL!	97	111	1	0	79	1	0	0	0	47	2	1	1	3	3	1	1	4	15000	20000	3	2	2
2	2	1	2	1	1	3	2	2	1	1	1	1	1	1	1	3	1	1793	0	62	156	25.48	3	93	#NULL!	1	102	133	2	0	87	2	0	0	0	47	2	2	1	2	2	1	1	1	108000	30000	3	2	2
2	2	1	2	1	2	2	2	1	1	1	1	1	3	2	2	3	0	970	0	59	160	23.05	3	70	#NULL!	0	100	130	2	0	84	2	0	0	0	47	2	2	1	2	2	1	1	2	100000	100000	4	2	2
2	2	1	2	1	2	1	2	2	1	2	1	1	1	1	3	3	0	1517	0	62.8	150	27.91	3	66	#NULL!	0	50	104	1	0	65	1	0	0	0	47	2	2	1	3	3	1	1	2	25000	20000	3	2	2
1	2	2	2	2	2	1	2	1	1	1	2	1	1	1	3	1	0	107	0	60	172	20.28	2	78	0	#NULL!	91	156	3	1	98	3	1	2	1	47	2	2	2	2	2	3	2	2	20000	20000	3	2	2
1	2	5	1	2	3	1	3	2	1	1	2	1	2	2	2	3	1	1244	0	78	170	26.99	3	105	1	#NULL!	107	125	2	0	79	1	0	0	0	47	2	1	2	2	3	3	3	4	10000	30000	3	2	4
2	2	1	2	1	2	1	2	1	1	1	1	1	1	1	2	2	1	1767	0	35	148	15.98	1	86	#NULL!	1	101	146	3	1	83	2	0	1	1	47	2	2	1	2	2	1	1	2	20000	30000	3	2	2
2	2	1	1	1	3	1	2	1	1	1	1	1	1	1	3	3	0	335	0	56	145	26.63	3	74	#NULL!	0	96	135	2	0	82	2	0	0	0	47	2	1	1	3	3	1	1	4	10000	0	1	1	2
2	2	1	2	1	2	1	2	2	1	2	1	1	1	1	3	3	1	1166	0	63.4	145	30.15	3	83	#NULL!	1	106	119	1	0	86	2	0	0	0	47	2	2	1	3	3	1	1	2	25000	20000	3	2	2
2	2	6	1	1	3	2	2	2	2	1	2	2	2	2	2	3	0	2203	0	52	150	23.11	3	75	#NULL!	0	98	119	1	0	70	1	0	0	0	47	2	1	1	3	3	1	1	4	72000	0	1	1	2
1	2	1	2	1	3	1	2	1	1	2	1	1	2	2	1	3	1	914	0	71	160	27.73	3	93	1	#NULL!	102	113	1	0	60	1	0	0	0	47	2	2	1	2	3	1	1	4	40000	0	1	1	2
2	2	3	1	1	2	3	2	1	1	1	2	1	2	1	2	1	0	1859	0	44	150	19.56	2	62	#NULL!	0	95	142	3	1	79	1	0	1	1	47	2	1	1	1	1	1	1	2	120000	0	1	1	2
2	2	6	1	1	2	1	2	1	1	2	1	1	1	1	2	3	0	560	0	52	150	23.11	3	75	#NULL!	0	98	131	2	0	89	2	0	0	0	47	2	1	1	2	2	1	1	2	10000	0	1	1	2
2	2	1	2	1	3	1	2	1	1	1	1	1	1	1	1	1	0	900	0	48	155	19.98	2	68	#NULL!	0	93	135	2	0	80	2	0	0	0	47	2	2	1	1	1	1	1	4	10000	30000	3	2	2
2	2	4	1	1	2	1	2	2	1	1	1	1	2	2	2	1	1	2076	0	42	147	19.44	2	84	#NULL!	1	72	118	1	0	76	1	0	0	0	47	2	1	1	1	1	1	1	2	40000	0	1	1	2
2	2	5	1	1	3	1	2	1	1	1	1	1	1	3	1	3	0	243	0	52.5	151	23.03	3	70	#NULL!	0	90	176	3	1	110	3	1	2	1	47	2	1	1	3	3	1	1	4	10000	0	1	1	2
2	2	1	2	1	3	2	2	1	1	1	1	1	2	2	2	3	0	911	0	56	150	24.89	3	74	#NULL!	0	98	109	1	0	70	1	0	0	0	47	2	2	1	1	1	1	1	4	70000	0	1	1	2
2	2	5	1	3	2	1	2	1	1	2	1	2	2	2	3	1	1	815	0	62	165	22.77	2	84	#NULL!	1	100	127	2	0	83	2	0	0	0	47	2	1	3	3	3	3	3	2	40000	200000	5	2	2
2	2	6	1	3	2	1	2	1	1	2	1	2	2	2	3	1	1	2370	0	62	165	22.77	2	84	#NULL!	1	100	127	2	0	83	2	0	0	0	47	2	1	3	3	3	3	3	2	40000	2000000	5	2	2
1	2	2	1	2	2	1	2	1	1	2	1	1	2	2	2	3	1	453	0	65.4	163	24.62	3	96	1	#NULL!	101	126	2	0	81	2	0	0	0	47	2	1	2	3	3	2	2	2	30000	20000	3	2	2
2	2	2	2	2	2	1	2	1	1	1	1	1	1	1	3	3	1	359	0	60.9	142	30.2	3	85	#NULL!	1	102	137	2	0	84	2	0	0	0	47	2	2	2	3	3	3	3	2	25000	60000	4	2	2
2	2	4	1	1	2	1	2	1	1	1	1	1	2	2	2	3	1	1396	0	70	165	25.71	3	97	#NULL!	1	107	119	1	0	70	1	0	0	0	47	2	1	1	3	3	1	1	2	20000	0	1	1	2
1	2	1	2	1	1	1	2	1	1	2	2	2	2	2	2	3	0	952	0	68	160	26.56	3	88	0	#NULL!	103	104	1	0	79	1	0	0	0	47	2	2	1	2	2	1	1	1	20000	50000	3	2	2
2	2	6	1	2	2	1	2	1	1	1	1	1	1	1	1	3	1	700	0	60	145	28.54	3	91	#NULL!	1	98	165	3	1	90	3	1	2	1	46	2	1	2	3	3	2	2	2	50000	0	1	1	2
2	2	1	2	1	1	1	2	1	1	1	1	1	2	2	2	3	1	1225	1	69	150	30.67	3	92	#NULL!	1	110	151	3	1	89	2	0	1	1	46	2	2	1	1	1	1	1	1	20000	0	1	1	2
2	2	1	2	2	2	1	2	1	1	1	2	2	3	3	3	3	1	1692	0	61.1	151	26.8	3	80	#NULL!	1	97	133	2	0	83	2	0	0	0	46	2	2	2	3	3	3	2	2	30000	30000	3	2	2
2	2	3	2	1	1	1	2	1	1	1	1	1	2	2	2	3	1	2231	1	69	150	30.67	3	92	#NULL!	1	110	143	3	1	72	1	0	1	1	46	2	2	1	1	1	1	1	1	20000	0	1	1	2
2	2	4	1	1	2	1	2	1	1	1	1	1	1	1	3	3	1	2411	0	63	155	26.22	3	94	#NULL!	1	102	122	2	0	72	1	0	0	0	46	2	1	1	2	3	1	1	2	30000	0	1	1	2
2	2	1	1	2	2	1	2	1	1	1	2	2	3	3	3	3	1	49	0	61.1	151	26.8	3	80	#NULL!	1	97	127	2	0	81	2	0	0	0	46	2	1	2	3	3	3	2	2	30000	30000	3	2	2
1	2	4	1	4	2	3	2	1	1	2	1	1	2	1	2	3	0	2434	0	65	159	25.71	3	79	0	#NULL!	96	107	1	0	65	1	0	0	0	46	2	1	5	3	3	3	3	2	200000	0	1	1	2
1	2	1	2	1	2	3	2	1	1	2	1	2	1	2	2	1	0	1788	0	61	163	22.96	2	80	0	#NULL!	95	124	2	0	68	1	0	0	0	46	2	2	1	3	3	3	2	2	150000	30000	3	2	2
2	2	5	1	3	2	2	2	2	1	2	2	2	2	2	2	1	0	729	0	57	175	18.61	2	73	#NULL!	0	93	165	3	1	90	3	1	2	1	46	2	1	3	3	3	3	3	2	70000	100000	4	2	2
2	2	6	1	1	1	1	2	1	1	1	1	1	3	3	2	3	1	603	0	66	154	27.83	3	90	#NULL!	1	107	110	1	0	73	1	0	0	0	46	2	1	1	3	3	1	1	1	25000	100000	4	2	2
1	2	5	1	4	2	3	2	1	1	2	1	1	2	1	2	3	0	1649	0	65	159	25.71	3	79	0	#NULL!	96	119	1	0	76	1	0	0	0	46	2	1	5	3	3	3	3	2	200000	0	1	1	2
1	2	1	1	2	2	1	2	1	1	1	2	2	3	3	3	3	1	1181	0	78	170	26.99	3	98	1	#NULL!	102	142	3	1	80	2	0	1	1	46	2	1	2	3	3	3	2	2	30000	30000	3	2	2
2	2	6	1	1	3	1	2	1	1	1	1	1	2	2	2	1	1	691	0	55	155	22.89	2	82	#NULL!	1	94	146	3	1	90	3	1	2	1	46	2	1	1	1	1	1	1	4	50000	0	1	1	2
1	2	1	2	2	2	1	2	1	1	2	2	2	1	1	3	3	0	129	0	65	161	25.08	3	77	0	#NULL!	92	118	1	0	70	1	0	0	0	46	2	2	2	3	3	3	3	2	40000	0	1	1	2
2	2	1	2	1	3	1	2	1	1	1	1	1	2	2	2	3	1	1057	0	68	155	28.3	3	83	#NULL!	1	97	119	1	0	74	1	0	0	0	46	2	2	1	1	1	1	1	4	15000	0	1	1	2
2	2	5	1	1	2	1	2	1	1	1	1	1	1	1	3	3	1	343	0	63	155	26.22	3	94	#NULL!	1	102	122	2	0	72	1	0	0	0	46	2	1	1	2	3	1	1	2	30000	0	1	1	2
2	2	1	2	1	3	1	2	1	1	1	2	1	2	2	2	2	0	1084	0	45	159	17.8	1	74	#NULL!	0	83	121	2	0	82	2	0	0	0	46	2	2	1	1	1	1	1	4	15000	0	1	1	2
1	2	1	2	1	2	3	3	2	1	1	1	1	1	1	1	2	0	1817	0	47	160	18.36	1	68	0	#NULL!	84	155	3	1	82	2	0	1	1	46	2	2	1	2	2	1	1	2	108000	0	1	1	3
1	2	1	2	3	3	2	2	1	1	1	2	2	2	2	2	3	1	544	0	78	170	26.99	3	98	1	#NULL!	102	117	1	0	76	1	0	0	0	46	2	2	4	3	3	3	3	4	100000	0	1	1	2
1	2	5	1	1	3	1	3	2	2	1	2	2	1	1	2	1	0	1634	0	60	165	22.04	2	87	0	#NULL!	94	117	1	0	81	2	0	0	0	46	2	1	1	3	3	3	1	4	10000	0	1	1	3
1	2	3	1	3	2	2	2	2	1	2	1	2	3	3	3	3	0	1444	0	66	168	23.38	3	82	0	#NULL!	100	119	1	0	79	1	0	0	0	46	2	1	3	3	3	3	3	2	60000	90000	4	2	2
2	2	6	2	1	2	1	2	2	2	1	1	1	2	2	2	1	0	578	0	37	140	18.88	2	73	#NULL!	0	83	142	3	1	100	3	1	2	1	46	2	2	1	2	2	1	1	2	30000	30000	3	2	2
1	2	3	1	2	2	1	2	2	2	2	1	2	2	2	2	1	0	1110	0	50	155	20.81	2	76	0	#NULL!	82	111	1	0	72	1	0	0	0	46	2	1	2	3	3	3	3	2	20000	0	1	1	2
1	2	3	1	4	2	3	2	1	1	2	1	1	2	1	2	3	0	6	0	65	159	25.71	3	79	0	#NULL!	96	124	2	0	99	3	1	1	1	46	2	1	5	3	3	3	3	2	200000	0	1	1	2
2	2	4	2	1	1	1	2	1	1	1	1	1	2	2	2	3	1	2466	1	69	150	30.67	3	92	#NULL!	1	110	151	3	1	89	2	0	1	1	46	2	2	1	1	1	1	1	1	20000	0	1	1	2
1	2	1	2	1	2	3	3	2	1	1	1	1	1	1	1	2	0	174	0	47	160	18.36	1	68	0	#NULL!	84	125	2	0	94	3	1	1	1	46	2	2	1	2	2	1	1	2	108000	0	1	1	3
2	2	2	2	1	2	1	2	1	1	3	1	1	1	1	3	1	0	378	0	44.4	145	21.12	2	67	#NULL!	0	86	142	3	1	82	2	0	1	1	46	2	2	1	1	1	1	1	2	30000	20000	3	2	2
2	2	1	2	1	3	1	2	2	1	1	1	1	2	2	2	3	1	990	0	63	145	29.96	3	91	#NULL!	1	105	118	1	0	78	1	0	0	0	46	2	2	1	1	1	1	1	4	50000	0	1	1	2
1	2	1	2	2	2	1	2	1	1	2	2	2	1	1	3	3	0	1612	0	65	161	25.08	3	77	0	#NULL!	92	127	2	0	83	2	0	0	0	46	2	2	2	3	3	3	3	2	40000	0	1	1	2
2	2	3	1	1	3	1	2	2	1	1	1	1	2	2	2	3	1	1937	0	63	145	29.96	3	91	#NULL!	1	105	135	2	0	79	1	0	0	0	46	2	1	1	1	1	1	1	4	50000	0	1	1	2
1	2	1	2	1	3	1	3	2	2	1	2	2	1	1	2	1	0	151	0	60	165	22.04	2	87	0	#NULL!	94	105	1	0	61	1	0	0	0	46	2	2	1	3	3	3	1	4	10000	0	1	1	3
1	2	1	2	2	2	1	2	1	1	2	2	2	1	1	3	3	0	1772	0	65	161	25.08	3	77	0	#NULL!	92	114	1	0	59	1	0	0	0	46	2	2	2	3	3	3	3	2	40000	0	1	1	2
2	2	5	1	1	3	1	2	1	1	1	1	1	2	2	2	3	1	2063	0	68	155	28.3	3	84	#NULL!	1	97	126	2	0	73	1	0	0	0	46	2	1	1	1	1	1	1	4	15000	0	1	1	2
2	2	4	1	4	2	3	2	1	1	2	1	1	2	1	2	3	0	2144	0	64	150	28.44	3	71	#NULL!	0	77	119	1	0	86	2	0	0	0	46	2	1	5	3	3	3	3	2	200000	0	1	1	2
2	2	3	1	4	2	3	2	1	1	2	1	1	2	1	2	3	0	1138	0	64	150	28.44	3	71	#NULL!	0	77	124	2	0	73	1	0	0	0	46	2	1	5	3	3	3	3	2	200000	0	1	1	2
1	2	3	1	2	2	1	2	2	2	2	1	2	2	2	2	1	0	1449	0	50	155	20.81	2	76	0	#NULL!	82	110	1	0	68	1	0	0	0	46	2	1	2	3	3	3	3	2	20000	0	1	1	2
2	2	5	2	2	2	1	2	1	1	1	1	2	1	2	1	1	0	224	0	50	150	22.22	2	75	#NULL!	0	94	121	2	0	80	2	0	0	0	46	2	2	2	3	3	3	2	2	10000	20000	3	2	2
2	2	2	2	1	2	1	2	3	1	2	1	1	1	1	3	3	0	357	0	57	150	25.33	3	78	#NULL!	0	96	139	2	0	80	2	0	0	0	46	2	2	1	2	2	1	1	2	30000	20000	3	2	2
2	2	3	1	1	3	1	2	1	1	1	1	1	2	2	2	3	0	1930	1	48	140	24.49	3	75	#NULL!	0	93	141	3	1	80	2	0	1	1	46	2	1	1	2	2	1	1	4	34000	0	1	1	2
1	2	4	1	2	2	2	2	1	1	2	1	2	2	2	2	3	1	1398	0	75	160	29.3	3	101	1	#NULL!	108	174	3	1	102	3	1	2	1	46	2	1	2	3	3	3	3	2	100000	0	1	1	2
2	2	1	2	1	3	1	2	1	1	1	1	1	2	3	3	3	1	966	0	55	140	28.06	3	81	#NULL!	1	94	140	3	1	83	2	0	1	1	46	2	2	1	1	2	1	1	4	50000	0	1	1	2
2	2	1	1	2	2	1	2	1	1	1	2	2	3	3	3	3	1	1532	0	61.1	151	26.8	3	80	#NULL!	1	97	118	1	0	69	1	0	0	0	46	2	1	2	3	3	3	2	2	30000	30000	3	2	2
2	2	6	1	2	2	1	2	1	1	1	2	2	3	3	3	3	1	2378	0	61.1	151	26.8	3	80	#NULL!	1	97	118	1	0	69	1	0	0	0	46	2	1	2	3	3	3	2	2	30000	30000	3	2	2
1	2	4	1	1	2	1	2	2	1	1	2	1	2	1	2	3	1	1861	0	72	162	27.43	3	91	1	#NULL!	107	118	1	0	69	1	0	0	0	46	2	1	1	1	1	1	1	2	20000	0	1	1	2
2	2	2	2	3	2	1	2	1	1	2	1	1	2	1	3	1	0	367	0	49.5	152	21.42	2	73	#NULL!	0	89	157	3	1	93	3	1	2	1	46	2	2	4	3	3	3	3	2	30000	30000	3	2	2
2	2	1	2	1	1	2	2	1	1	1	1	1	1	2	1	3	1	876	0	52	145	24.73	3	82	#NULL!	1	90	138	2	0	87	2	0	0	0	46	2	2	1	1	1	1	1	1	75000	0	1	1	2
1	2	1	2	1	2	3	2	1	1	2	1	2	1	2	2	1	0	145	0	61	163	22.96	2	80	0	#NULL!	95	133	2	0	81	2	0	0	0	46	2	2	1	3	3	3	2	2	150000	30000	3	2	2
2	2	6	1	1	2	1	2	1	1	1	1	1	2	2	2	3	1	668	0	76	156	31.23	3	90	#NULL!	1	104	97	1	0	63	1	0	0	0	46	2	1	1	2	2	1	1	2	30000	0	1	1	2
2	2	1	2	1	3	2	2	1	1	1	1	1	1	1	3	3	0	1561	0	48	142	23.8	3	67	#NULL!	0	89	148	3	1	78	1	0	1	1	45	2	2	1	2	2	1	1	4	56000	0	1	1	2
1	2	4	2	1	3	1	2	2	1	2	1	1	2	2	2	1	0	2448	0	43	150	19.11	2	64	0	#NULL!	83	150	3	1	64	1	0	1	1	45	2	2	1	1	1	1	1	4	20000	0	1	1	2
2	2	3	2	1	2	1	2	1	1	1	1	1	2	2	1	3	1	1430	0	60	150	26.67	3	82	#NULL!	1	98	149	3	1	78	1	0	1	1	45	2	2	1	3	3	1	1	2	50000	0	1	1	2
2	2	3	1	1	2	1	1	1	1	1	1	1	2	2	2	3	1	2278	0	64	147	29.62	3	88	#NULL!	1	100	143	3	1	83	2	0	1	1	45	2	1	1	3	3	1	1	2	30000	0	1	1	1
2	2	1	2	1	3	2	2	1	1	1	1	1	1	1	3	3	0	1721	0	48	142	23.8	3	67	#NULL!	0	89	105	1	0	74	1	0	0	0	45	2	2	1	2	2	1	1	4	56000	0	1	1	2
1	2	3	1	1	1	2	2	1	1	1	1	1	2	2	2	1	0	2233	0	54	167	19.36	2	62	0	#NULL!	77	115	1	0	85	2	0	0	0	45	2	1	1	1	1	1	1	1	79200	0	1	1	2
1	2	3	1	1	2	1	2	1	1	1	2	1	1	1	1	1	0	2161	0	45	155	18.73	2	68	0	#NULL!	85	126	2	0	80	2	0	0	0	45	2	1	1	3	3	1	1	2	15000	0	1	1	2
2	2	1	2	1	3	1	2	2	2	1	1	1	1	1	1	1	0	1608	0	51	159	20.17	2	72	#NULL!	0	98	103	1	0	66	1	0	0	0	45	2	2	1	1	2	1	1	4	10000	0	1	1	2
2	2	3	1	1	3	1	2	1	1	1	1	1	1	1	1	3	1	1479	0	61	153	26.06	3	91	#NULL!	1	97	109	1	0	72	1	0	0	0	45	2	1	1	3	3	1	1	4	25000	0	1	1	2
1	2	2	1	1	2	1	2	1	1	3	1	1	2	2	2	3	1	2002	0	58	140	29.59	3	93	1	#NULL!	100	135	2	0	81	2	0	0	0	45	2	1	1	2	2	2	2	2	21000	0	1	1	2
1	2	3	1	2	2	1	2	1	1	2	1	2	2	2	2	1	0	1114	0	55	155	22.89	2	82	0	#NULL!	91	137	2	0	87	2	0	0	0	45	2	1	2	3	3	3	3	2	50000	100000	4	2	2
2	2	1	2	1	3	2	3	1	1	1	1	1	2	2	2	3	1	1049	0	59	150	26.22	3	84	#NULL!	1	98	120	2	0	67	1	0	0	0	45	2	2	1	1	1	1	1	4	60000	0	1	1	3
2	2	1	2	1	3	2	2	1	1	1	1	1	1	1	3	3	0	78	0	48	142	23.8	3	67	#NULL!	0	89	106	1	0	60	1	0	0	0	45	2	2	1	2	2	1	1	4	56000	0	1	1	2
2	2	3	2	1	3	2	2	1	1	1	1	1	1	1	3	3	0	2538	0	48	142	23.8	3	67	#NULL!	0	89	106	1	0	60	1	0	0	0	45	2	2	1	2	2	1	1	4	56000	0	1	1	2
1	2	4	1	1	3	1	2	1	1	2	2	2	1	1	1	1	0	2108	0	56	170	19.38	2	74	0	#NULL!	91	137	2	0	86	2	0	0	0	45	2	1	1	2	2	1	1	4	50000	0	1	1	2
1	2	3	2	1	1	2	3	1	1	1	1	1	2	3	2	1	0	2241	0	54	162	20.58	2	70	0	#NULL!	91	133	2	0	86	2	0	0	0	45	2	2	1	1	1	1	1	1	60000	30000	3	2	4
2	2	1	2	1	2	1	2	2	1	1	1	1	2	2	2	1	1	1070	0	42	147	19.44	2	84	#NULL!	1	72	108	1	0	76	1	0	0	0	45	2	2	1	1	1	1	1	2	40000	0	1	1	2
2	2	5	1	1	2	1	2	1	1	1	1	2	2	2	2	3	0	801	0	55	152	23.81	3	72	#NULL!	0	96	103	1	0	66	1	0	0	0	45	2	1	1	3	3	1	1	2	20000	100000	4	2	2
2	2	4	1	2	3	1	3	2	1	2	1	1	2	1	2	3	1	2251	0	60	153	25.63	3	83	#NULL!	1	95	118	1	0	71	1	0	0	0	45	2	1	2	3	3	3	3	4	30000	0	1	1	3
2	2	5	1	2	2	1	2	2	1	1	2	1	2	1	2	1	0	1840	0	53	157	21.5	2	72	#NULL!	0	93	131	2	0	70	1	0	0	0	45	2	1	2	2	3	3	3	2	15000	30000	3	2	2
1	2	2	1	1	2	1	2	1	1	1	1	2	1	1	1	1	0	482	0	60	162	22.86	2	79	0	#NULL!	86	115	1	0	83	2	0	0	0	45	2	1	1	3	3	1	1	2	12000	0	1	1	2
2	2	3	1	1	3	1	2	1	1	1	1	1	2	2	2	3	1	2051	0	61	150	27.11	3	85	#NULL!	1	105	109	1	0	65	1	0	0	0	45	2	1	1	2	2	1	1	4	50000	0	1	1	2
1	2	6	1	1	2	1	2	1	1	1	1	2	1	1	1	1	0	2394	0	60	162	22.86	2	79	0	#NULL!	86	115	1	0	83	2	0	0	0	45	2	1	1	3	3	1	1	2	12000	0	1	1	2
1	2	4	2	1	2	2	3	1	1	1	2	1	2	1	2	3	1	1870	0	65	168	23.03	3	97	1	#NULL!	100	147	3	1	87	2	0	1	1	45	2	2	1	2	2	1	1	2	70000	100000	4	2	4
1	2	2	2	1	1	2	1	2	1	2	1	1	1	2	2	1	1	495	0	62	165	22.77	2	90	1	#NULL!	86	133	2	0	89	2	0	0	0	45	2	2	1	3	3	1	1	1	84000	0	1	1	1
1	2	3	2	4	2	1	2	1	2	2	2	2	3	1	1	1	0	2157	0	57	164	21.19	2	82	0	#NULL!	97	143	3	1	88	2	0	1	1	45	2	2	5	3	3	3	3	2	30000	5000	2	2	2
1	2	6	1	3	2	1	2	1	1	1	1	2	2	2	3	1	0	1305	0	52	160	20.31	2	75	0	#NULL!	83	128	2	0	93	3	1	1	1	45	2	1	3	3	3	3	3	2	12000	40000	3	2	2
2	2	4	1	2	3	1	3	2	1	2	1	1	2	1	2	3	1	1245	0	60	153	25.63	3	83	#NULL!	1	95	117	1	0	60	1	0	0	0	45	2	1	2	3	3	3	3	4	30000	0	1	1	3
2	2	1	2	1	3	1	2	2	2	1	1	1	1	1	1	1	0	1768	0	51	159	20.17	2	72	#NULL!	0	98	133	2	0	88	2	0	0	0	45	2	2	1	1	2	1	1	4	10000	0	1	1	2
2	2	2	2	1	2	1	2	1	1	1	1	1	1	1	1	2	0	444	0	39.6	155	16.48	1	62	#NULL!	0	80	107	1	0	63	1	0	0	0	45	2	2	1	1	1	1	1	2	20000	20000	3	2	2
2	2	6	1	1	2	1	2	1	1	1	1	1	3	3	3	3	1	642	0	82	156	33.69	3	105	#NULL!	1	114	148	3	1	105	3	1	2	1	45	2	1	1	1	1	1	1	2	20000	0	1	1	2
1	2	6	2	2	2	1	2	1	1	2	1	1	2	2	2	2	0	843	0	50	170	17.3	1	70	0	#NULL!	93	140	3	1	77	1	0	1	1	45	2	2	2	3	3	3	3	2	50000	0	1	1	2
2	2	3	2	1	3	1	2	1	1	1	1	1	2	2	2	3	1	2081	0	57	150	25.33	3	82	#NULL!	1	93	122	2	0	79	1	0	0	0	45	2	2	1	1	1	1	1	4	50000	0	1	1	2
1	2	2	1	1	2	1	2	1	1	3	1	1	1	1	1	3	1	446	0	71.3	170	24.67	3	90	1	#NULL!	103	127	2	0	77	1	0	0	0	45	2	1	1	3	3	2	2	2	30000	21000	3	2	2
2	2	1	2	1	3	2	2	1	1	1	1	1	2	2	2	3	1	969	0	79	156	32.46	3	101	#NULL!	1	120	141	3	1	76	1	0	1	1	45	2	2	1	2	2	1	1	4	98000	10000	2	2	2
2	2	4	1	1	3	1	2	1	1	1	1	1	1	1	1	3	1	2289	0	58	150	25.78	3	85	#NULL!	1	93	133	2	0	83	2	0	0	0	45	2	1	1	2	2	1	1	4	50000	20000	3	2	2
2	2	1	2	1	3	1	2	2	2	1	1	1	1	1	1	1	0	125	0	51	159	20.17	2	72	#NULL!	0	98	136	2	0	87	2	0	0	0	45	2	2	1	1	2	1	1	4	10000	0	1	1	2
2	2	6	1	1	2	1	2	3	1	1	1	1	2	1	2	3	1	648	0	68	157	27.59	3	86	#NULL!	1	100	174	3	1	98	3	1	2	1	45	2	1	1	3	3	1	1	2	30000	0	1	1	2
2	2	5	2	1	2	1	2	1	1	1	1	1	2	3	3	3	1	220	0	59	159	23.34	3	84	#NULL!	1	102	132	2	0	92	3	1	1	1	45	2	2	1	3	3	2	2	2	30000	20000	3	2	2
1	2	1	2	1	3	1	2	1	1	2	2	2	1	1	1	3	1	869	1	77	165	28.28	3	103	1	#NULL!	108	140	3	1	88	2	0	1	1	45	2	2	1	2	2	1	1	4	50000	0	1	1	2
2	2	1	2	1	3	2	2	1	1	1	1	1	2	2	2	3	0	883	0	48	137	25.57	3	76	#NULL!	0	93	129	2	0	72	1	0	0	0	45	2	2	1	1	1	1	1	4	79200	0	1	1	2
1	2	1	2	1	1	2	3	1	1	1	1	1	2	3	2	1	0	1235	0	54	162	20.58	2	70	0	#NULL!	91	117	1	0	82	2	0	0	0	45	2	2	1	1	1	1	1	1	60000	30000	3	2	4
2	2	2	2	1	2	1	2	1	1	3	1	1	2	1	3	3	0	390	0	52	144	25.08	3	76	#NULL!	0	90	115	1	0	82	2	0	0	0	45	2	2	1	1	1	1	1	2	32000	10000	2	2	2
2	2	1	2	1	2	1	2	1	1	1	1	1	2	2	2	3	1	938	0	55	147	25.45	3	80	#NULL!	1	97	118	1	0	75	1	0	0	0	45	2	2	1	2	2	1	1	2	20000	0	1	1	2
1	2	2	2	1	3	2	2	1	1	1	2	2	1	1	1	1	0	477	0	52	155	21.64	2	78	0	#NULL!	86	132	2	0	71	1	0	0	0	45	2	2	1	2	2	1	1	4	60000	10000	2	2	2
2	2	1	2	1	2	2	3	1	1	1	1	1	2	2	2	3	1	936	0	55	140	28.06	3	82	#NULL!	1	103	138	2	0	89	2	0	0	0	45	2	2	1	2	2	1	1	2	60000	0	1	1	4
2	2	6	1	1	3	1	3	1	1	1	1	1	1	1	2	3	1	636	0	53	147	24.53	3	86	#NULL!	1	99	187	3	1	92	3	1	2	1	45	2	1	1	3	3	1	1	4	30000	0	1	1	3
2	2	2	2	1	2	1	2	1	1	1	1	1	3	1	3	3	1	356	0	63.5	159	25.12	3	85	#NULL!	1	99	110	1	0	77	1	0	0	0	45	2	2	1	2	2	1	1	2	30000	70000	4	2	2
2	2	1	2	1	3	1	2	1	1	1	1	1	2	2	2	3	1	1075	0	57	150	25.33	3	81	#NULL!	1	93	119	1	0	63	1	0	0	0	45	2	2	1	1	1	1	1	4	50000	0	1	1	2
1	2	1	2	1	3	1	2	2	1	2	1	1	2	2	2	1	0	1006	0	43	150	19.11	2	64	0	#NULL!	83	150	3	1	64	1	0	1	1	45	2	2	1	1	1	1	1	4	20000	0	1	1	2
2	2	3	1	1	3	2	3	1	1	1	1	1	2	2	2	3	1	2055	0	59	150	26.22	3	85	#NULL!	1	98	122	2	0	80	2	0	0	0	45	2	1	1	1	1	1	1	4	60000	0	1	1	3
1	2	3	1	2	2	1	2	1	1	2	1	2	2	2	2	1	0	1453	0	55	155	22.89	2	82	0	#NULL!	91	120	2	0	72	1	0	0	0	45	2	1	2	3	3	3	3	2	50000	100000	4	2	2
2	2	5	1	1	1	1	3	1	1	2	1	1	1	1	2	3	1	2129	0	47	140	23.98	3	88	#NULL!	1	94	116	1	0	77	1	0	0	0	45	2	1	1	3	3	1	1	1	15000	0	1	1	4
2	2	1	2	1	2	1	2	1	1	1	1	1	3	3	3	3	1	897	0	61	140	31.12	3	92	#NULL!	1	102	119	1	0	81	2	0	0	0	45	2	2	1	1	1	1	1	2	50000	14000	3	2	2
2	2	4	1	2	3	1	2	1	1	2	1	1	1	1	1	3	1	1338	0	60	145	28.54	3	81	#NULL!	1	103	145	3	1	99	3	1	2	1	45	2	1	2	3	3	3	3	3	20000	50000	3	2	2
2	2	2	1	1	2	1	2	2	1	1	1	1	2	1	2	3	1	435	0	62	150	27.56	3	87	#NULL!	1	102	123	2	0	76	1	0	0	0	45	2	1	1	3	3	1	1	2	20000	0	1	1	2
2	2	3	1	1	3	2	3	1	1	1	1	1	1	1	1	1	0	2022	0	51	150	22.67	2	79	#NULL!	0	95	151	3	1	93	3	1	2	1	45	2	1	1	2	2	1	1	4	80000	0	1	1	4
1	2	5	2	1	2	1	2	1	1	1	2	2	1	1	1	3	0	260	0	64.6	165	23.73	3	79	0	#NULL!	100	149	3	1	95	3	1	2	1	45	2	2	1	3	3	1	1	2	14000	50000	3	2	2
2	2	4	1	1	1	1	2	1	1	1	1	1	1	1	1	3	0	2313	0	58	154	24.46	3	78	#NULL!	0	94	129	2	0	85	2	0	0	0	45	2	1	1	2	2	1	1	1	40000	70000	4	2	2
2	2	3	1	1	1	1	2	1	1	1	1	1	1	1	1	3	0	2501	0	58	154	24.46	3	78	#NULL!	0	94	129	2	0	85	2	0	0	0	45	2	1	1	2	2	1	1	1	40000	70000	4	2	2
2	2	6	1	2	3	3	2	1	1	1	1	1	2	1	1	3	0	611	0	53	151	23.24	3	78	#NULL!	0	99	126	2	0	76	1	0	0	0	45	2	1	2	3	3	3	3	3	120000	120000	5	2	2
2	2	1	2	1	1	1	2	1	1	1	1	1	1	1	1	2	0	179	0	30	145	14.27	1	62	#NULL!	0	80	137	2	0	84	2	0	0	0	44	2	2	1	2	2	1	1	1	12000	0	1	1	2
2	2	1	2	1	1	3	2	1	1	1	1	1	1	1	1	2	0	1822	0	30	145	14.27	1	62	#NULL!	0	80	139	2	0	95	3	1	1	1	44	2	2	1	2	2	1	1	1	108000	0	1	1	2
2	2	5	1	2	2	1	2	1	1	2	1	1	2	1	1	3	1	819	0	60	155	24.97	3	83	#NULL!	1	102	121	2	0	84	2	0	0	0	44	2	1	2	3	3	3	3	2	40000	50000	3	2	2
2	2	6	1	2	2	1	2	1	1	2	1	1	2	1	1	3	1	2374	0	60	155	24.97	3	83	#NULL!	1	102	121	2	0	84	2	0	0	0	44	2	1	2	3	3	3	3	2	40000	50000	3	2	2
2	2	1	2	1	1	3	2	1	1	1	1	1	2	2	2	1	0	971	0	52	152	22.51	2	76	#NULL!	0	94	122	2	0	81	2	0	0	0	44	2	2	1	2	2	1	1	1	120000	0	1	1	2
2	2	3	1	1	2	1	2	1	1	2	1	1	1	1	2	3	1	1454	0	56	145	26.63	3	87	#NULL!	1	101	152	3	1	92	3	1	2	1	44	2	1	1	3	3	1	1	2	20000	0	1	1	2
1	2	6	1	1	1	1	2	1	1	1	2	1	2	2	2	3	1	2330	0	66	155	27.47	3	105	1	#NULL!	111	118	1	0	78	1	0	0	0	44	2	1	1	2	2	1	1	1	10000	0	1	1	2
2	2	3	1	1	2	1	2	1	1	2	1	1	1	1	2	3	1	1115	0	56	145	26.63	3	87	#NULL!	1	101	138	2	0	87	2	0	0	0	44	2	1	1	3	3	1	1	2	20000	0	1	1	2
2	2	1	2	1	2	1	2	1	1	2	1	1	1	1	1	3	1	1764	0	58	145	27.59	3	97	#NULL!	1	109	114	1	0	80	2	0	0	0	44	2	2	1	2	2	2	1	2	40000	0	1	1	2
2	2	1	2	1	1	3	2	1	1	1	1	1	2	2	2	1	0	1069	0	43	150	19.11	2	73	#NULL!	0	90	128	2	0	78	1	0	0	0	44	2	2	1	1	1	1	1	1	120000	0	1	1	2
2	2	3	1	1	2	1	2	1	1	1	2	1	1	1	1	3	1	2548	0	51.3	145	24.4	3	89	#NULL!	1	95.5	176	3	1	98	3	1	2	1	44	2	1	1	3	3	1	1	2	15000	0	1	1	2
1	2	2	1	1	2	1	2	1	1	1	2	1	1	1	1	1	0	1155	0	45	155	18.73	2	68	0	#NULL!	85	161	3	1	110	3	1	2	1	44	2	1	1	3	3	1	1	2	15000	0	1	1	2
2	2	4	1	1	2	1	1	1	1	1	1	1	2	2	2	3	1	1272	0	64	147	29.62	3	88	#NULL!	1	100	117	1	0	79	1	0	0	0	44	2	1	1	3	3	1	1	2	30000	0	1	1	1
2	2	4	1	1	1	3	2	1	1	1	1	1	2	2	2	1	0	2075	0	43	150	19.11	2	74	#NULL!	0	90	121	2	0	74	1	0	0	0	44	2	1	1	1	1	1	1	1	120000	0	1	1	2
2	2	2	2	1	2	1	2	1	1	2	1	1	2	2	2	3	1	439	0	53	141	26.66	3	87	#NULL!	1	96	122	2	0	75	1	0	0	0	44	2	2	1	1	1	1	1	2	20000	20000	3	2	2
1	2	5	1	2	2	1	2	1	1	2	1	1	2	2	2	1	0	769	1	50	162	19.05	2	68	0	#NULL!	90	150	3	1	79	1	0	1	1	44	2	1	2	3	3	3	3	2	10000	100000	4	2	2
2	2	5	1	1	3	1	2	1	1	1	1	2	2	1	2	3	0	755	0	52	145	24.73	3	76	#NULL!	0	93	119	1	0	64	1	0	0	0	44	2	1	1	3	3	3	2	4	20000	10000	2	2	2
2	2	2	2	1	3	1	2	2	2	1	1	1	3	1	3	3	0	256	0	56.9	151	24.96	3	78	#NULL!	0	97	108	1	0	79	1	0	0	0	44	2	2	1	2	2	2	2	4	40000	20000	3	2	2
2	2	1	2	1	3	2	2	1	1	1	1	1	2	2	2	3	1	967	0	64	148	29.22	3	86	#NULL!	1	107	124	2	0	77	1	0	0	0	44	2	2	1	2	2	1	1	4	86000	0	1	1	2
2	2	5	1	2	2	1	2	2	1	1	1	2	2	2	2	3	1	785	0	75	165	27.55	3	93	#NULL!	1	102	118	1	0	89	2	0	0	0	44	2	1	2	3	3	3	3	2	15000	30000	3	2	2
2	2	1	2	1	3	1	2	1	1	3	1	1	2	2	2	1	0	974	0	47	143	22.98	2	75	#NULL!	0	92	131	2	0	89	2	0	0	0	44	2	2	1	2	2	1	1	4	30000	0	1	1	2
2	2	1	2	1	3	1	2	1	1	1	1	1	2	2	2	1	0	1087	0	47	150	20.89	2	74	#NULL!	0	90	140	3	1	85	2	0	1	1	44	2	2	1	1	1	1	1	4	50000	0	1	1	2
2	2	5	1	1	2	1	2	1	1	1	2	1	1	1	1	3	1	1666	0	51.3	145	24.4	3	89	#NULL!	1	95.5	121	2	0	72	1	0	0	0	44	2	1	1	3	3	1	1	2	15000	0	1	1	2
1	2	2	2	1	2	1	2	1	1	2	1	1	2	2	2	1	0	518	0	45	155	18.73	2	68	0	#NULL!	85	150	3	1	93	3	1	2	1	44	2	2	1	3	3	1	1	2	20000	100000	4	2	2
1	2	5	2	3	2	1	2	2	1	2	2	2	2	2	2	1	0	784	0	57	162	21.72	2	70	0	#NULL!	91	108	1	0	74	1	0	0	0	44	2	2	3	3	3	3	3	2	30000	0	1	1	2
1	2	2	2	2	2	1	2	2	1	2	2	2	1	2	3	1	0	346	0	48	155	19.98	2	67	0	#NULL!	87	149	3	1	83	2	0	1	1	44	2	2	2	2	2	2	2	2	48000	20000	3	2	2
2	2	6	1	1	3	1	2	1	1	1	1	1	3	3	3	3	1	2393	0	60	148	27.39	3	88	#NULL!	1	102	129	2	0	89	2	0	0	0	44	2	1	1	3	3	1	1	4	20000	20000	3	2	2
2	2	2	1	1	3	1	2	1	1	1	1	1	3	3	3	3	1	481	0	60	148	27.39	3	88	#NULL!	1	102	129	2	0	89	2	0	0	0	44	2	1	1	3	3	1	1	4	20000	20000	3	2	2
2	2	3	1	1	3	1	2	1	1	3	1	1	2	2	2	1	0	1921	0	47	143	22.98	2	75	#NULL!	0	92	128	2	0	78	1	0	0	0	44	2	1	1	2	2	1	1	4	25000	0	1	1	2
2	2	3	2	1	3	1	2	1	1	3	1	1	2	2	2	1	0	2525	0	47	143	22.98	2	75	#NULL!	0	92	128	2	0	78	1	0	0	0	44	2	2	1	2	2	1	1	4	25000	0	1	1	2
2	2	1	2	1	2	1	2	1	1	2	1	1	1	1	1	3	1	1604	0	58	145	27.59	3	97	#NULL!	1	109	120	2	0	83	2	0	0	0	44	2	2	1	2	2	2	1	2	40000	0	1	1	2
2	2	2	2	1	1	2	2	1	1	1	1	1	1	1	1	3	0	476	0	55	141	27.66	3	79	#NULL!	0	98	133	2	0	84	2	0	0	0	44	2	2	1	2	2	1	1	1	60000	0	1	1	2
2	2	3	1	1	1	3	2	1	1	1	1	1	2	2	2	1	0	1918	0	52	152	22.51	2	76	#NULL!	0	94	121	2	0	84	2	0	0	0	44	2	1	1	2	2	1	1	1	180000	0	1	1	2
2	2	3	2	1	1	3	2	1	1	1	1	1	2	2	2	1	0	2522	0	52	152	22.51	2	76	#NULL!	0	94	121	2	0	84	2	0	0	0	44	2	2	1	2	2	1	1	1	180000	0	1	1	2
2	2	4	1	1	2	1	3	1	1	1	1	1	1	1	1	3	1	1363	0	65	152	28.13	3	85	#NULL!	1	106	123	2	0	72	1	0	0	0	44	2	1	1	3	3	1	1	2	10000	50000	3	2	4
2	2	5	1	2	2	1	2	1	1	1	1	2	2	2	1	3	0	813	0	55	154	23.19	3	75	#NULL!	0	97	127	2	0	77	1	0	0	0	44	2	1	2	3	3	3	3	2	10000	160000	5	2	2
2	2	6	1	2	2	1	2	1	1	1	1	2	2	2	1	3	0	2368	0	55	154	23.19	3	75	#NULL!	0	97	127	2	0	77	1	0	0	0	44	2	1	2	3	3	3	3	2	10000	160000	5	2	2
2	2	2	2	1	3	1	2	1	1	1	1	1	2	2	2	1	0	2093	0	47	150	20.89	2	75	#NULL!	0	90	118	1	0	74	1	0	0	0	44	2	2	1	1	1	1	1	4	50000	0	1	1	2
1	2	1	2	1	2	1	2	1	1	2	2	2	1	2	3	3	1	95	0	81	175	26.45	3	95	1	#NULL!	106	116	1	0	70	1	0	0	0	43	2	2	1	3	3	2	2	2	9600	0	1	1	2
2	2	5	2	3	2	1	3	1	1	1	1	1	2	2	2	2	0	1664	0	38.6	145	18.36	1	66	#NULL!	0	78	137	2	0	85	2	0	0	0	43	2	2	4	3	3	3	3	2	29000	20000	3	2	4
1	2	1	1	2	3	2	1	1	1	1	2	1	1	2	3	3	0	132	0	68	161	26.23	3	85	0	#NULL!	101	143	3	1	99	3	1	2	1	43	2	1	2	3	3	3	3	4	72000	0	1	1	1
1	2	1	2	1	3	2	2	1	1	2	1	1	1	1	1	3	1	1756	0	87	165	31.96	3	95	1	#NULL!	104	128	2	0	87	2	0	0	0	43	2	2	1	2	3	1	1	4	60000	0	1	1	2
1	2	1	1	2	3	2	1	1	1	1	2	1	1	2	3	3	0	1775	0	68	161	26.23	3	85	0	#NULL!	101	112	1	0	75	1	0	0	0	43	2	1	2	3	3	3	3	4	72000	0	1	1	1
2	2	5	1	3	2	2	2	1	1	1	1	1	2	2	2	3	1	759	0	63	158	25.24	3	84	#NULL!	1	99	149	3	1	101	3	1	2	1	43	2	1	4	3	3	3	3	2	100000	0	1	1	2
2	2	5	1	3	3	1	2	1	1	2	1	1	3	2	2	1	0	855	0	58	161	22.38	2	73	#NULL!	0	90	149	3	1	90	3	1	2	1	43	2	1	4	3	3	3	3	4	50000	100000	4	2	2
1	2	6	1	1	3	1	1	1	1	1	1	1	1	1	2	3	0	584	0	59	160	23.05	3	82	0	#NULL!	95	114	1	0	73	1	0	0	0	43	2	1	1	2	2	1	1	4	10000	0	1	1	1
2	2	6	1	1	1	2	2	1	1	3	1	1	1	1	2	3	1	585	0	71	159	28.08	3	93	#NULL!	1	154	133	2	0	84	2	0	0	0	43	2	1	1	3	3	1	1	1	96000	40000	3	2	2
1	2	5	1	2	2	1	2	2	1	1	1	1	2	1	2	3	1	757	0	68	160	26.56	3	95	1	#NULL!	104	117	1	0	72	1	0	0	0	43	2	1	2	3	3	3	3	2	30000	25000	3	2	2
1	2	1	1	2	3	2	1	1	1	1	2	1	1	2	3	3	0	1615	0	68	161	26.23	3	85	0	#NULL!	101	115	1	0	74	1	0	0	0	43	2	1	2	3	3	3	3	4	72000	0	1	1	1
2	2	3	1	2	2	1	2	1	1	2	1	1	2	1	2	3	1	1415	0	57	155	23.73	3	86	#NULL!	1	94	122	2	0	72	1	0	0	0	43	2	1	2	3	3	3	3	2	20000	50000	3	2	2
2	2	5	2	2	2	1	2	1	2	2	1	1	1	1	2	2	0	329	0	40	155	16.65	1	62	#NULL!	0	85	129	2	0	87	2	0	0	0	43	2	2	2	3	3	3	3	2	30000	18000	3	2	2
2	2	2	1	1	2	1	2	2	1	1	2	1	2	1	2	1	0	1871	0	53	155	22.06	2	75	#NULL!	0	96	115	1	0	70	1	0	0	0	43	2	1	1	1	1	1	1	2	10000	100000	4	2	2
2	2	4	1	1	3	2	2	1	1	1	1	1	1	1	1	3	1	1286	0	62	156	25.48	3	82	#NULL!	1	96	115	1	0	82	2	0	0	0	43	2	1	1	2	2	1	1	4	70000	30000	3	2	2
1	2	1	2	1	2	2	2	1	1	2	2	2	1	2	3	3	1	1738	0	81	175	26.45	3	95	1	#NULL!	106	159	3	1	104	3	1	2	1	43	2	2	1	3	3	2	2	2	84000	0	1	1	2
2	2	2	2	3	2	1	3	1	1	1	1	1	2	2	2	2	0	21	0	38.6	145	18.36	1	66	#NULL!	0	78	109	1	0	72	1	0	0	0	43	2	2	4	3	3	3	3	2	29000	20000	3	2	4
2	2	3	2	3	2	1	3	1	1	1	1	1	2	2	2	2	0	2546	0	38.6	145	18.36	1	66	#NULL!	0	78	109	1	0	72	1	0	0	0	43	2	2	4	3	3	3	3	2	29000	20000	3	2	4
2	2	5	1	1	2	1	3	1	1	2	1	2	1	1	1	3	1	306	0	63	151	27.63	3	80	#NULL!	1	105	131	2	0	84	2	0	0	0	43	2	1	1	3	3	1	1	2	30000	40000	3	2	4
1	2	3	1	1	3	2	2	1	1	1	1	1	2	2	2	3	1	2025	0	73	167	26.18	3	95	1	#NULL!	105	106	1	0	81	2	0	0	0	43	2	1	1	1	1	1	1	4	100000	0	1	1	2
2	2	1	2	1	3	2	2	1	1	1	1	1	2	2	1	1	0	921	0	50	153	21.36	2	71	#NULL!	0	93	162	3	1	100	3	1	2	1	43	2	2	1	1	1	1	1	4	72000	0	1	1	2
2	2	5	1	2	3	2	2	1	1	2	1	1	2	2	2	1	0	782	0	50	150	22.22	2	67	#NULL!	0	92	134	2	0	85	2	0	0	0	43	2	1	2	3	3	2	2	4	54000	70000	4	2	2
2	2	1	2	1	2	1	2	1	1	2	1	1	2	2	2	1	0	1025	0	47	155	19.56	2	68	#NULL!	0	93	148	3	1	81	2	0	1	1	43	2	2	1	2	2	1	1	2	50000	0	1	1	2
2	2	4	1	1	3	1	2	1	1	1	1	1	2	2	2	1	0	2071	0	50	148	22.83	2	76	#NULL!	0	85	155	3	1	85	2	0	1	1	43	2	1	1	1	1	1	1	4	15000	0	1	1	2
1	2	1	2	1	2	1	2	1	1	1	2	1	1	1	1	3	0	190	0	61	160	23.83	3	81	0	#NULL!	98	138	2	0	80	2	0	0	0	43	2	2	1	2	2	1	1	2	30000	0	1	1	2
2	2	1	1	2	3	3	3	2	2	2	1	1	1	1	3	3	0	213	0	56	152	24.24	3	76	#NULL!	0	98	138	2	0	96	3	1	1	1	43	2	1	2	3	3	3	3	3	108000	100000	4	2	4
2	2	5	1	2	2	2	2	1	1	2	1	1	2	2	2	1	0	768	0	44	150	19.56	2	62	#NULL!	0	95	118	1	0	61	1	0	0	0	43	2	1	2	3	3	3	3	2	70000	100000	4	2	2
2	2	4	1	1	3	2	2	1	1	1	1	1	1	1	1	3	1	2292	0	62	156	25.48	3	82	#NULL!	1	96	110	1	0	77	1	0	0	0	43	2	1	1	2	2	1	1	4	70000	30000	3	2	2
2	2	1	2	1	3	2	2	1	1	1	1	1	2	2	2	1	0	1027	0	49	150	21.78	2	68	#NULL!	0	89	208	3	1	114	3	1	2	1	43	2	2	1	2	2	1	1	4	100000	0	1	1	2
1	2	2	1	1	3	1	2	1	1	3	1	1	1	1	1	3	0	464	0	67.4	155	28.05	3	88	0	#NULL!	154	108	1	0	73	1	0	0	0	43	2	1	1	3	3	2	2	4	48000	30000	3	2	2
2	2	3	1	1	3	2	2	1	1	1	1	1	2	2	2	1	0	2033	0	49	150	21.78	2	69	#NULL!	0	89	120	2	0	66	1	0	0	0	43	2	1	1	2	2	1	1	4	100000	0	1	1	2
1	2	1	2	1	2	1	2	1	1	2	2	2	1	2	3	3	1	1578	0	81	175	26.45	3	95	1	#NULL!	106	131	2	0	86	2	0	0	0	43	2	2	1	3	3	2	2	2	12000	0	1	1	2
1	2	4	1	1	2	2	2	1	1	1	2	2	1	1	1	1	0	1251	0	52	165	19.1	2	70	0	#NULL!	85	129	2	0	77	1	0	0	0	43	2	1	1	2	2	2	2	2	72000	150000	5	2	2
1	2	1	2	1	3	2	2	1	1	1	1	1	2	2	2	3	1	1019	0	73	167	26.18	3	97	1	#NULL!	105	119	1	0	70	1	0	0	0	43	2	2	1	1	1	1	1	4	100000	0	1	1	2
2	2	1	2	1	3	1	2	1	1	1	1	1	2	2	2	3	1	957	0	66	148	30.13	3	88	#NULL!	1	102	122	2	0	89	2	0	0	0	43	2	2	1	1	2	1	1	4	20000	0	1	1	2
2	2	4	1	1	2	1	2	1	1	1	1	1	1	1	1	3	1	2296	0	51	140	26.02	3	81	#NULL!	1	95	144	3	1	86	2	0	1	1	43	2	1	1	2	2	1	1	2	30000	20000	3	2	2
2	2	2	2	1	1	1	2	2	2	2	1	1	1	1	3	3	1	399	0	56	150	24.89	3	80	#NULL!	1	104	144	3	1	100	3	1	2	1	43	2	2	1	1	1	1	1	1	30000	20000	3	2	2
1	2	1	2	2	2	1	2	1	1	1	2	2	1	1	1	3	0	137	0	72	160	28.13	3	87	0	#NULL!	99	130	2	0	71	1	0	0	0	43	2	2	2	3	3	3	3	2	40000	0	1	1	2
2	2	1	2	1	3	1	2	1	1	1	1	1	2	2	2	1	0	1065	0	50	148	22.83	2	75	#NULL!	0	85	117	1	0	84	2	0	0	0	43	2	2	1	1	1	1	1	4	15000	0	1	1	2
2	2	1	2	1	3	1	2	1	1	1	1	1	2	2	2	1	1	1090	0	49	149	22.07	2	84	#NULL!	1	96	125	2	0	71	1	0	0	0	43	2	2	1	3	3	1	1	4	15000	0	1	1	2
2	2	6	2	1	3	1	2	1	1	1	1	1	2	2	2	1	1	2400	0	49	149	22.07	2	84	#NULL!	1	96	125	2	0	71	1	0	0	0	43	2	2	1	3	3	1	1	4	15000	0	1	1	2
2	2	4	1	1	2	1	2	1	1	1	1	1	1	1	1	3	1	1290	0	51	140	26.02	3	81	#NULL!	1	95	125	2	0	51	1	0	0	0	43	2	1	1	2	2	1	1	2	30000	20000	3	2	2
1	2	6	1	3	3	1	2	1	1	2	1	2	2	1	2	3	0	586	0	70	172	23.66	3	85	0	#NULL!	101	115	1	0	76	1	0	0	0	43	2	1	4	3	3	3	3	4	40000	70000	4	2	2
1	2	1	2	1	3	2	2	1	1	2	1	1	1	1	1	3	1	1596	0	87	165	31.96	3	95	1	#NULL!	104	126	2	0	81	2	0	0	0	43	2	2	1	2	3	1	1	4	60000	0	1	1	2
1	2	1	2	2	2	1	2	1	1	1	2	2	1	1	1	3	0	1780	0	72	160	28.13	3	87	0	#NULL!	99	110	1	0	72	1	0	0	0	43	2	2	2	3	3	3	3	2	40000	0	1	1	2
1	2	5	1	2	2	1	2	1	1	1	2	2	1	1	1	3	0	1620	0	72	160	28.13	3	87	0	#NULL!	99	128	2	0	67	1	0	0	0	43	2	1	2	3	3	3	3	2	40000	0	1	1	2
2	2	2	2	3	2	1	3	1	1	1	1	1	2	2	2	3	1	1153	0	60	150	26.67	3	93	#NULL!	1	102	118	1	0	84	2	0	0	0	43	2	2	4	3	3	3	3	2	29000	20000	3	2	4
1	2	1	2	1	3	2	2	1	1	2	1	1	1	1	1	3	1	113	0	87	165	31.96	3	95	1	#NULL!	104	116	1	0	78	1	0	0	0	43	2	2	1	2	3	1	1	4	60000	0	1	1	2
2	2	5	2	3	3	3	3	1	1	2	1	2	1	1	2	3	1	221	0	56	151	24.56	3	80	#NULL!	1	103	116	1	0	88	2	0	0	0	43	2	2	3	3	3	3	3	4	108000	100000	4	2	4
2	2	2	2	3	2	1	3	1	1	1	1	1	2	2	2	2	0	1504	0	38.6	145	18.36	1	66	#NULL!	0	78	100	1	0	68	1	0	0	0	43	2	2	4	3	3	3	3	2	29000	20000	3	2	4
2	2	2	1	1	3	1	2	1	1	3	1	1	1	3	3	3	1	465	0	87.8	155	36.55	3	115	#NULL!	1	122	129	2	0	84	2	0	0	0	43	2	1	1	1	1	1	1	4	48000	3000	2	2	2
2	2	1	2	1	2	2	2	1	1	1	1	1	2	2	2	3	0	958	0	58	150	25.78	3	78	#NULL!	0	96	136	2	0	87	2	0	0	0	43	2	2	1	2	2	1	1	2	70000	30000	3	2	2
1	2	3	1	2	2	1	1	1	1	2	1	2	2	2	2	3	1	1120	0	68	160	26.56	3	99	1	#NULL!	105	136	2	0	87	2	0	0	0	42	2	1	2	3	3	3	3	2	50000	40000	3	2	1
2	2	1	2	1	3	2	2	1	1	2	1	1	1	2	3	3	1	1755	0	51	140	26.02	3	80	#NULL!	1	92	147	3	1	80	2	0	1	1	42	2	2	1	3	3	1	1	4	72000	0	1	1	2
1	2	5	1	2	3	1	1	1	1	2	2	2	2	2	2	1	0	742	0	55	156	22.6	2	73	0	#NULL!	90	119	1	0	83	2	0	0	0	42	2	1	2	3	3	2	2	4	10000	0	1	1	1
2	2	1	2	1	3	3	2	3	1	1	1	1	1	2	2	3	0	152	0	50	145	23.78	3	70	#NULL!	0	94	164	3	1	79	1	0	1	1	42	2	2	1	2	2	2	2	4	108000	40000	3	2	2
2	2	1	1	2	3	1	2	1	1	2	1	1	2	2	2	3	0	1196	0	58	150	25.78	3	74	#NULL!	0	101	106	1	0	63	1	0	0	0	42	2	1	2	3	3	3	3	4	20000	0	1	1	2
2	2	2	1	1	3	1	2	1	1	1	2	2	2	1	2	3	0	1494	0	55	150	24.44	3	76	#NULL!	0	100	128	2	0	68	1	0	0	0	42	2	1	1	3	3	1	1	4	15000	20000	3	2	2
2	2	4	1	2	2	3	2	1	1	2	1	1	2	2	2	1	0	1350	0	44	150	19.56	2	66	#NULL!	0	94	133	2	0	88	2	0	0	0	42	2	1	2	3	3	3	3	2	200000	10000	2	2	2
2	2	2	2	1	3	1	2	1	1	2	1	1	1	2	2	3	1	1545	0	70.4	160	27.5	3	90	#NULL!	1	107	120	2	0	79	1	0	0	0	42	2	2	1	1	2	1	1	4	30000	130000	5	2	2
2	2	6	2	1	3	1	2	1	1	2	1	1	1	2	2	3	1	2391	0	70.4	160	27.5	3	90	#NULL!	1	107	120	2	0	79	1	0	0	0	42	2	2	1	1	2	1	1	4	30000	130000	5	2	2
2	2	6	1	1	2	1	2	1	1	1	1	1	2	2	2	3	0	664	0	65	148	29.67	3	79	#NULL!	0	102	146	3	1	89	2	0	1	1	42	2	1	1	3	3	1	1	2	12000	0	1	1	2
2	2	6	1	1	3	1	2	1	2	2	1	1	2	1	2	1	0	562	0	52	154	21.93	2	73	#NULL!	0	87	131	2	0	84	2	0	0	0	42	2	1	1	2	2	1	1	4	20000	0	1	1	2
2	2	5	1	1	3	1	2	1	1	1	2	2	2	1	2	3	0	1654	0	55	150	24.44	3	76	#NULL!	0	100	103	1	0	80	2	0	0	0	42	2	1	1	3	3	1	1	4	15000	20000	3	2	2
2	2	4	1	1	3	1	2	1	1	1	2	2	2	1	2	3	0	2439	0	55	150	24.44	3	76	#NULL!	0	100	128	2	0	68	1	0	0	0	42	2	1	1	3	3	1	1	4	15000	20000	3	2	2
2	2	4	2	3	2	2	2	2	1	1	1	1	1	1	3	3	0	2417	0	57	151	25	3	79	#NULL!	0	98	91	1	0	66	1	0	0	0	42	2	2	4	3	3	3	3	2	60000	0	1	1	2
2	2	2	2	1	3	1	2	1	1	2	1	1	1	2	2	3	1	62	0	70.4	160	27.5	3	90	#NULL!	1	107	128	2	0	86	2	0	0	0	42	2	2	1	1	2	1	1	4	30000	130000	5	2	2
2	2	2	2	1	3	1	2	1	1	2	1	1	1	2	2	3	1	1705	0	70.4	160	27.5	3	90	#NULL!	1	107	101	1	0	64	1	0	0	0	42	2	2	1	1	2	1	1	4	30000	130000	5	2	2
2	2	1	2	1	3	3	2	3	1	1	1	1	1	2	2	3	0	1795	0	50	145	23.78	3	70	#NULL!	0	94	121	2	0	71	1	0	0	0	42	2	2	1	2	2	2	2	4	108000	40000	3	2	2
1	2	2	1	3	2	2	3	1	1	1	1	2	3	3	3	3	0	506	0	69.4	170	24.01	3	83	0	#NULL!	97	151	3	1	95	3	1	2	1	42	2	1	3	3	3	3	3	2	70000	0	1	1	3
1	2	4	1	2	2	2	2	1	1	2	1	2	3	3	2	3	1	1329	0	73	169	25.56	3	96	1	#NULL!	100	149	3	1	94	3	1	2	1	42	2	1	2	3	3	3	3	2	60000	50000	3	2	2
1	2	3	1	2	2	1	2	1	1	1	2	2	2	2	2	1	0	1119	0	60	165	22.04	2	80	0	#NULL!	93	141	3	1	77	1	0	1	1	42	2	1	2	3	3	3	3	2	25000	25000	3	2	2
2	2	5	2	1	2	1	2	1	1	1	1	1	2	2	3	3	1	241	0	69.6	150	30.93	3	85	#NULL!	1	111	134	2	0	82	2	0	0	0	42	2	2	1	3	3	2	1	2	30000	35000	3	2	2
2	2	1	2	1	3	2	2	1	1	1	1	1	1	1	1	3	1	960	0	68	155	28.3	3	93	#NULL!	1	107	138	2	0	84	2	0	0	0	42	2	2	1	2	2	1	1	4	98000	0	1	1	2
2	2	1	2	1	3	1	2	1	1	1	1	1	1	1	1	3	1	1815	0	58	150	25.78	3	82	#NULL!	1	98	132	2	0	78	1	0	0	0	42	2	2	1	2	1	1	1	4	20000	60000	4	2	2
2	2	1	2	1	3	1	2	1	1	1	1	1	2	2	2	3	1	1018	0	68	144	32.79	3	91	#NULL!	1	107	110	1	0	79	1	0	0	0	42	2	2	1	3	3	1	1	3	50000	0	1	1	2
2	2	1	2	1	3	1	2	1	1	1	1	1	1	1	1	3	1	172	0	58	150	25.78	3	82	#NULL!	1	98	123	2	0	65	1	0	0	0	42	2	2	1	2	1	1	1	4	20000	60000	4	2	2
1	2	5	1	4	1	3	2	1	1	1	1	1	2	2	2	1	0	746	0	51	155	21.23	2	70	0	#NULL!	88	125	2	0	72	1	0	0	0	42	2	1	5	3	3	3	3	1	120000	100000	4	2	2
2	2	5	2	3	2	2	2	2	1	1	1	1	1	1	3	3	1	279	0	73	150	32.44	3	88	#NULL!	1	102	130	2	0	76	1	0	0	0	42	2	2	4	3	3	3	3	2	60000	0	1	1	2
2	2	5	2	1	3	3	2	3	1	1	1	1	1	2	2	3	0	1635	0	50	145	23.78	3	70	#NULL!	0	94	124	2	0	76	1	0	0	0	42	2	2	1	2	2	2	2	4	108000	40000	3	2	2
1	2	3	1	2	2	1	2	1	1	1	2	2	2	2	2	1	0	1458	0	60	165	22.04	2	80	0	#NULL!	93	116	1	0	78	1	0	0	0	42	2	1	2	3	3	3	3	2	25000	25000	3	2	2
1	2	3	2	1	2	1	2	1	1	1	2	1	2	1	2	2	0	1831	0	43	163	16.18	1	67	0	#NULL!	81	119	1	0	66	1	0	0	0	42	2	2	1	1	1	1	1	2	20000	50000	3	2	2
2	2	5	1	1	1	3	2	2	2	1	2	1	1	1	1	1	0	310	0	44	145	20.93	2	70	#NULL!	0	87	122	2	0	72	1	0	0	0	42	2	1	1	3	3	1	1	1	108000	2000	2	2	2
1	2	5	1	2	2	1	2	1	1	1	2	2	2	2	2	1	0	2125	0	60	165	22.04	2	80	0	#NULL!	93	126	2	0	81	2	0	0	0	42	2	1	2	3	3	3	3	2	25000	25000	3	2	2
1	2	3	1	2	3	2	2	1	1	1	1	1	1	1	2	1	0	1480	0	60	165	22.04	2	64	0	#NULL!	92	127	2	0	72	1	0	0	0	42	2	1	2	2	2	2	2	4	82000	0	1	1	2
2	2	4	1	3	3	1	2	2	1	2	1	1	1	1	1	1	0	1392	0	49	150	21.78	2	70	#NULL!	0	92	101	1	0	64	1	0	0	0	42	2	1	4	3	3	3	3	3	20000	0	1	1	2
2	2	6	1	1	2	2	3	1	1	2	1	1	1	1	1	3	0	559	0	58	150	25.78	3	74	#NULL!	0	101	113	1	0	63	1	0	0	0	42	2	1	1	2	2	1	1	2	60000	0	1	1	4
1	2	2	2	3	2	1	2	1	1	2	2	2	1	1	1	3	1	1706	0	70.2	161	27.08	3	94	1	#NULL!	102	130	2	0	76	1	0	0	0	42	2	2	3	3	3	2	2	2	30000	130000	5	2	2
1	2	2	2	2	2	1	2	3	1	2	2	2	1	1	2	3	0	490	0	64	155	26.64	3	88	0	#NULL!	102	161	3	1	98	3	1	2	1	42	2	2	2	2	2	2	2	2	40000	0	1	1	2
1	2	3	1	2	2	1	1	1	1	2	1	2	2	2	2	3	1	1459	0	68	160	26.56	3	99	1	#NULL!	105	128	2	0	83	2	0	0	0	42	2	1	2	3	3	3	3	2	50000	40000	3	2	1
1	2	2	2	4	2	2	1	1	1	3	1	2	1	1	1	3	0	404	0	63	164	23.42	3	82	0	#NULL!	94	118	1	0	85	2	0	0	0	42	2	2	5	3	3	3	3	2	70000	0	1	1	1
1	2	2	2	3	2	1	2	1	1	2	2	2	1	1	1	3	1	63	0	70.2	161	27.08	3	94	1	#NULL!	102	129	2	0	70	1	0	0	0	42	2	2	3	3	3	2	2	2	30000	130000	5	2	2
2	2	5	1	1	1	1	2	2	2	1	2	1	1	1	1	1	0	330	0	44	145	20.93	2	70	#NULL!	0	87	124	2	0	82	2	0	0	0	42	2	1	1	3	3	1	1	1	30000	2000	2	2	2
2	2	1	2	1	3	2	2	1	1	2	1	1	1	2	3	3	1	1595	0	51	140	26.02	3	80	#NULL!	1	92	140	3	1	75	1	0	1	1	42	2	2	1	3	3	1	1	4	72000	0	1	1	2
2	2	6	1	2	3	1	2	1	1	2	1	1	2	2	2	3	0	2202	0	58	150	25.78	3	74	#NULL!	0	101	152	3	1	99	3	1	2	1	42	2	1	2	3	3	3	3	4	20000	0	1	1	2
2	2	2	2	3	2	2	2	2	1	1	1	1	1	1	3	3	0	349	0	57	151	25	3	79	#NULL!	0	98	91	1	0	66	1	0	0	0	42	2	2	4	3	3	3	3	2	60000	0	1	1	2
2	2	4	1	1	2	1	1	3	1	2	1	1	2	2	3	3	1	1339	0	63	160	24.61	3	84	#NULL!	1	96	128	2	0	81	2	0	0	0	42	2	1	1	3	3	3	3	2	50000	250000	5	2	1
2	2	5	1	1	3	2	2	1	1	1	1	1	2	2	2	1	0	800	0	49	150	21.78	2	71	#NULL!	0	30	122	2	0	72	1	0	0	0	42	2	1	1	3	3	1	1	4	60000	30000	3	2	2
2	2	2	2	2	2	1	2	1	1	1	1	1	2	1	3	3	1	370	0	58	144	26.63	3	87	#NULL!	1	97	135	2	0	87	2	0	0	0	42	2	2	2	3	3	3	3	2	10000	0	1	1	2
1	2	4	1	1	2	2	2	1	1	1	2	2	1	1	1	1	0	2257	0	52	165	19.1	2	70	0	#NULL!	85	133	2	0	75	1	0	0	0	42	2	1	1	2	2	2	2	2	72000	150000	5	2	2
2	2	5	2	2	3	3	2	2	1	2	1	2	1	1	3	3	0	289	0	52.6	149	23.69	3	70	#NULL!	0	90	134	2	0	78	1	0	0	0	42	2	2	2	3	3	3	3	3	216000	100000	4	2	2
2	2	2	2	1	2	1	2	2	2	1	1	1	2	1	3	3	0	255	0	58.7	150	26.09	3	77	#NULL!	0	103	126	2	0	80	2	0	0	0	42	2	2	1	3	3	1	2	2	20000	0	1	1	2
2	2	1	2	1	3	1	2	1	1	1	1	1	2	2	3	3	1	1746	0	58	141	29.17	3	85	#NULL!	1	98	147	3	1	88	2	0	1	1	41	2	2	1	2	2	1	1	4	30000	0	1	1	2
1	2	5	1	2	2	1	2	1	1	2	2	2	2	1	2	3	0	821	0	74	168	26.22	3	89	0	#NULL!	103	123	2	0	58	1	0	0	0	41	2	1	2	3	3	3	3	2	30000	200000	5	2	2
2	2	2	2	1	2	2	2	2	1	2	1	1	1	2	3	3	1	69	0	79	153	33.75	3	98	#NULL!	1	120	138	2	0	90	3	1	1	1	41	2	2	1	3	3	1	1	2	72000	30000	3	2	2
1	2	6	1	3	2	1	2	2	1	1	1	2	1	2	1	3	0	592	0	60	155	24.97	3	86	0	#NULL!	97	132	2	0	86	2	0	0	0	41	2	1	3	3	3	3	3	2	45000	0	1	1	2
2	2	5	1	2	2	1	2	1	1	2	1	1	2	2	1	3	0	820	0	59	160	23.05	3	78	#NULL!	0	90	107	1	0	75	1	0	0	0	41	2	1	2	2	3	3	3	2	15000	5000	2	2	2
2	2	6	1	2	2	1	2	1	1	2	1	1	2	2	1	3	0	2375	0	59	160	23.05	3	78	#NULL!	0	90	107	1	0	75	1	0	0	0	41	2	1	2	2	3	3	3	2	15000	5000	2	2	2
2	2	6	1	1	2	1	2	2	1	1	1	1	1	1	1	2	0	590	0	37	145	17.6	1	58	#NULL!	0	82	105	1	0	61	1	0	0	0	41	2	1	1	3	3	2	2	2	45000	0	1	1	2
2	2	1	2	1	3	1	2	1	1	1	1	1	2	2	3	3	1	1586	0	58	141	29.17	3	85	#NULL!	1	98	118	1	0	71	1	0	0	0	41	2	2	1	2	2	1	1	4	30000	0	1	1	2
2	2	5	1	1	2	1	2	1	1	1	2	2	2	2	2	1	0	756	0	52	154	21.93	2	76	#NULL!	0	96	128	2	0	81	2	0	0	0	41	2	1	1	2	2	1	1	2	10000	40000	3	2	2
2	2	4	1	1	3	1	2	3	1	1	1	1	2	2	2	3	1	1279	0	73	154	30.78	3	94	#NULL!	1	109	127	2	0	88	2	0	0	0	41	2	1	1	3	3	1	1	4	50000	0	1	1	2
2	2	5	1	3	2	1	2	1	1	2	1	1	2	2	2	1	0	824	0	55	160	21.48	2	72	#NULL!	0	98	123	2	0	76	1	0	0	0	41	2	1	4	3	3	3	3	2	50000	300000	5	2	2
2	2	1	2	1	3	2	2	1	1	1	1	1	2	2	2	3	0	972	0	49	145	23.31	3	72	#NULL!	0	88	168	3	1	97	3	1	2	1	41	2	2	1	1	2	1	1	4	85000	0	1	1	2
1	2	2	2	4	2	1	2	1	2	2	2	2	1	1	1	1	0	79	0	57	164	21.19	2	82	0	#NULL!	97	161	3	1	74	1	0	1	1	41	2	2	5	3	3	3	3	2	30000	5000	2	2	2
1	2	3	2	4	2	1	2	1	2	2	2	2	1	1	1	1	0	2539	0	57	164	21.19	2	82	0	#NULL!	97	161	3	1	74	1	0	1	1	41	2	2	5	3	3	3	3	2	30000	5000	2	2	2
2	2	2	2	4	2	1	2	1	2	2	2	2	1	1	1	3	1	1502	0	65.1	155	27.1	3	99	#NULL!	1	100	147	3	1	80	2	0	1	1	41	2	2	5	3	3	3	3	2	30000	5000	2	2	2
2	2	5	1	1	1	2	2	2	1	1	1	1	1	1	1	3	0	242	0	48	142	23.8	3	72	#NULL!	0	96	116	1	0	77	1	0	0	0	41	2	1	1	2	3	1	1	1	96000	0	1	1	2
1	2	3	1	1	2	1	2	2	1	1	2	1	2	1	2	3	0	1850	0	63	158	25.24	3	84	0	#NULL!	99	146	3	1	92	3	1	2	1	41	2	1	1	1	1	1	1	2	25000	20000	3	2	2
1	2	6	2	2	2	1	2	1	1	2	2	2	3	2	2	3	0	724	0	66	165	24.24	3	75	0	#NULL!	94	116	1	0	71	1	0	0	0	41	2	2	2	3	3	3	3	2	30000	20000	3	2	2
2	2	6	2	1	2	1	2	1	1	2	1	1	2	2	2	1	0	613	0	45	145	21.4	2	79	#NULL!	0	93	149	3	1	96	3	1	2	1	41	2	2	1	1	1	1	1	2	36000	0	1	1	2
1	2	2	1	1	2	1	2	1	1	1	1	2	1	1	1	1	0	514	0	57	164	21.19	2	82	0	#NULL!	97	131	2	0	89	2	0	0	0	41	2	1	1	3	3	1	1	2	12000	0	1	1	2
2	2	5	1	1	3	1	2	1	1	1	1	1	2	2	2	3	1	2024	0	68	144	32.79	3	91	#NULL!	1	107	150	3	1	73	1	0	1	1	41	2	1	1	3	3	1	1	3	50000	0	1	1	2
1	2	1	2	1	3	1	2	1	1	1	1	1	2	2	2	3	1	997	0	88	165	32.32	3	96	1	#NULL!	105	123	2	0	74	1	0	0	0	41	2	2	1	2	3	1	1	4	10000	0	1	1	2
2	2	5	2	4	2	1	2	1	2	2	2	2	1	1	1	3	1	1662	0	65.1	155	27.1	3	99	#NULL!	1	100	143	3	1	99	3	1	2	1	41	2	2	5	3	3	3	3	2	30000	5000	2	2	2
1	2	3	2	1	1	3	2	1	1	1	1	1	2	2	2	1	0	2229	0	64	167	22.95	2	86	0	#NULL!	98	114	1	0	66	1	0	0	0	41	2	2	1	1	1	1	1	1	180000	0	1	1	2
2	2	2	2	4	2	1	2	1	2	2	2	2	2	2	2	3	1	19	0	65.1	155	27.1	3	99	#NULL!	1	100	133	2	0	77	1	0	0	0	41	2	2	5	3	3	3	3	2	30000	5000	2	2	2
1	2	2	2	4	2	1	2	1	2	2	2	2	1	1	1	1	0	1151	0	57	164	21.19	2	82	0	#NULL!	97	126	2	0	83	2	0	0	0	41	2	2	5	3	3	3	3	2	30000	5000	2	2	2
2	2	2	2	1	2	2	2	2	1	2	1	1	1	2	3	3	1	1712	0	79	153	33.75	3	98	#NULL!	1	120	120	2	0	81	2	0	0	0	41	2	2	1	3	3	1	1	2	72000	30000	3	2	2
2	2	4	1	2	2	3	2	1	1	1	1	1	2	2	2	3	0	1401	0	51	148	23.28	3	79	#NULL!	0	95	124	2	0	77	1	0	0	0	41	2	1	2	3	3	3	3	2	240000	0	1	1	2
2	2	1	2	1	1	1	2	1	1	2	1	1	1	1	1	1	1	927	0	53	155	22.06	2	81	#NULL!	1	160	113	1	0	63	1	0	0	0	41	2	2	1	1	2	1	1	1	46000	0	1	1	2
2	2	6	2	1	3	1	3	1	2	1	1	1	3	3	3	3	1	574	0	83	159	32.83	3	108	#NULL!	1	121	124	2	0	84	2	0	0	0	41	2	2	1	1	1	1	1	4	20000	0	1	1	4
2	2	1	2	1	3	1	2	1	1	1	1	1	2	2	3	3	1	103	0	58	141	29.17	3	85	#NULL!	1	98	118	1	0	80	2	0	0	0	41	2	2	1	2	2	1	1	4	30000	0	1	1	2
2	2	1	2	1	3	1	2	1	1	1	1	1	1	1	1	3	1	888	0	69	156	28.35	3	88	#NULL!	1	107	123	2	0	93	3	1	1	1	41	2	2	1	2	2	1	1	4	35000	0	1	1	2
2	2	2	2	1	3	1	2	1	1	1	2	1	2	2	2	2	0	2090	0	45	159	17.8	1	74	#NULL!	0	83	104	1	0	74	1	0	0	0	41	2	2	1	1	1	1	1	4	15000	0	1	1	2
2	2	1	2	1	3	1	2	2	1	1	1	1	2	2	2	3	0	1048	0	58	150	25.78	3	78	#NULL!	0	98	171	3	1	79	1	0	1	1	41	2	2	1	1	2	1	1	4	50000	0	1	1	2
2	2	3	1	2	2	2	2	2	1	2	1	1	2	2	2	3	0	1434	0	55	150	24.44	3	79	#NULL!	0	96	124	2	0	76	1	0	0	0	41	2	1	2	3	3	3	3	2	60000	90000	4	2	2
2	2	1	2	1	2	1	2	1	1	1	1	1	2	2	2	3	1	1211	0	83	159	32.83	3	108	#NULL!	1	121	115	1	0	76	1	0	0	0	41	2	2	1	3	3	1	1	2	30000	0	1	1	2
2	2	3	1	1	3	2	2	1	1	1	1	1	2	2	2	3	0	1919	0	49	145	23.31	3	72	#NULL!	0	88	135	2	0	75	1	0	0	0	41	2	1	1	1	2	1	1	4	85000	0	1	1	2
2	2	3	2	1	3	2	2	1	1	1	1	1	2	2	2	3	0	2523	0	49	145	23.31	3	72	#NULL!	0	88	135	2	0	75	1	0	0	0	41	2	2	1	1	2	1	1	4	85000	0	1	1	2
2	2	5	1	2	2	1	2	1	1	2	1	1	2	2	2	1	0	783	0	42	145	19.98	2	62	#NULL!	0	88	127	2	0	79	1	0	0	0	41	2	1	2	3	3	3	3	2	30000	0	1	1	2
1	2	6	1	3	2	1	2	1	1	2	2	1	2	2	2	3	0	704	0	70	168	24.8	3	81	0	#NULL!	97	116	1	0	81	2	0	0	0	40	2	1	3	3	3	3	3	2	15000	0	1	1	2
2	2	5	1	1	3	1	3	2	1	1	2	1	2	2	2	3	1	2249	0	70	159	27.69	3	89	#NULL!	1	110	128	2	0	75	1	0	0	0	40	2	1	1	3	3	1	2	4	50000	0	1	1	3
2	2	6	2	1	2	1	3	1	1	1	1	1	3	3	3	2	0	597	0	31	142	15.37	1	68	#NULL!	0	80	95	1	0	62	1	0	0	0	40	2	2	1	1	1	1	1	2	10000	0	1	1	4
2	2	5	1	1	2	1	2	1	1	2	1	1	1	1	2	3	1	1643	0	72	155	29.97	3	102	#NULL!	1	104	131	2	0	79	1	0	0	0	40	2	1	1	3	3	3	2	2	30000	20000	3	2	2
1	2	3	1	1	2	1	2	1	1	1	1	2	2	2	2	1	0	2178	0	61	167	21.87	2	80	0	#NULL!	96	151	3	1	101	3	1	2	1	40	2	1	1	3	3	1	1	2	30000	30000	3	2	2
2	2	4	2	1	3	1	2	2	2	1	1	1	3	1	3	3	0	2415	0	56.9	150	25.29	3	78	#NULL!	0	95	173	3	1	92	3	1	2	1	40	2	2	1	3	2	1	2	4	40000	30000	3	2	2
1	2	1	2	1	2	1	2	2	2	1	2	1	1	1	1	2	0	193	0	46	160	17.97	1	76	0	#NULL!	90	157	3	1	98	3	1	2	1	40	2	2	1	3	3	1	1	2	10000	10000	2	2	2
2	2	4	1	2	2	1	1	1	1	2	1	1	2	2	2	3	1	2424	0	45	135	24.69	3	80	#NULL!	1	89	111	1	0	73	1	0	0	0	40	2	1	2	3	3	2	2	2	20000	0	1	1	1
1	2	2	1	2	2	1	2	1	2	1	2	2	1	1	1	1	0	1709	0	57	161	21.99	2	73	0	#NULL!	86	136	2	0	68	1	0	0	0	40	2	1	2	3	3	2	2	2	10000	10000	2	2	2
2	2	1	2	2	2	1	1	1	1	3	1	1	2	2	2	1	0	1210	0	48	150	21.33	2	69	#NULL!	0	100	105	1	0	76	1	0	0	0	40	2	2	2	3	3	2	2	2	30000	30000	3	2	1
2	2	2	2	1	2	1	2	1	1	1	1	1	1	1	3	3	1	1710	0	66	150	29.33	3	87	#NULL!	1	104	130	2	0	71	1	0	0	0	40	2	2	1	1	1	1	1	2	20000	0	1	1	2
2	2	1	2	1	3	2	3	1	1	1	1	1	1	1	2	3	0	154	0	55	146	25.8	3	75	#NULL!	0	95	98	1	0	71	1	0	0	0	40	2	2	1	2	2	1	1	4	72000	60000	4	2	4
2	2	1	2	1	2	1	2	2	1	1	1	1	1	3	3	3	1	91	0	61	141	30.68	3	85	#NULL!	1	101	154	3	1	110	3	1	2	1	40	2	2	1	3	3	1	1	2	20000	40000	3	2	2
2	2	5	1	1	3	1	2	1	1	1	1	2	1	1	3	1	0	327	0	54	155	22.48	2	73	#NULL!	0	100	114	1	0	73	1	0	0	0	40	2	1	1	3	2	1	1	4	12000	0	1	1	2
1	2	1	1	2	2	1	1	1	1	2	1	1	2	2	2	1	0	1164	0	60	165	22.04	2	84	0	#NULL!	95	131	2	0	92	3	1	1	1	40	2	1	2	3	3	2	2	2	20000	0	1	1	1
2	2	6	2	1	2	1	2	1	1	1	2	1	2	2	2	1	0	591	0	45	142	22.32	2	75	#NULL!	0	86	137	2	0	85	2	0	0	0	40	2	2	1	3	3	2	2	2	30000	0	1	1	2
2	2	5	2	1	3	2	3	1	1	1	1	1	1	1	2	3	0	1637	0	55	146	25.8	3	75	#NULL!	0	95	125	2	0	73	1	0	0	0	40	2	2	1	2	2	1	1	4	72000	60000	4	2	4
2	2	2	2	1	2	1	2	1	1	1	1	1	1	1	3	3	1	67	0	66	150	29.33	3	87	#NULL!	1	104	114	1	0	74	1	0	0	0	40	2	2	1	1	1	1	1	2	20000	0	1	1	2
2	2	3	2	3	2	1	3	1	1	1	1	1	2	2	2	3	1	2159	0	60	150	26.67	3	93	#NULL!	1	102	184	3	1	91	3	1	2	1	40	2	2	4	3	3	3	3	2	29000	20000	3	2	4
2	2	1	2	1	3	2	2	1	1	1	1	1	1	3	3	1	0	1751	0	48	150	21.33	2	72	#NULL!	0	88	126	2	0	82	2	0	0	0	40	2	2	1	3	3	1	1	4	60000	0	1	1	2
2	2	3	2	1	1	1	2	1	1	1	1	1	2	2	2	3	1	2228	0	60	161	23.15	3	92	#NULL!	1	101	140	3	1	80	2	0	1	1	40	2	2	1	1	1	1	1	1	30000	0	1	1	2
2	2	1	1	1	2	1	2	1	1	2	1	1	1	1	2	3	1	1803	0	72	155	29.97	3	102	#NULL!	1	104	122	2	0	75	1	0	0	0	40	2	1	1	3	3	3	2	2	30000	20000	3	2	2
1	2	3	1	2	2	1	1	1	1	2	1	1	2	2	2	1	0	2170	0	60	165	22.04	2	84	0	#NULL!	95	125	2	0	78	1	0	0	0	40	2	1	2	3	3	2	2	2	20000	0	1	1	1
2	2	1	1	1	2	1	2	1	1	2	1	1	1	1	2	3	1	160	0	72	155	29.97	3	102	#NULL!	1	104	127	2	0	92	3	1	1	1	40	2	1	1	3	3	3	2	2	30000	20000	3	2	2
2	2	1	2	1	2	1	2	2	1	1	1	1	1	3	3	3	1	1574	0	61	141	30.68	3	85	#NULL!	1	101	113	1	0	80	2	0	0	0	40	2	2	1	3	3	1	1	2	20000	40000	3	2	2
2	2	2	2	1	2	1	3	1	1	2	1	1	2	2	2	3	1	2097	0	55	154	23.19	3	84	#NULL!	1	108	108	1	0	67	1	0	0	0	40	2	2	1	3	3	1	1	2	35000	0	1	1	3
2	2	2	2	2	2	1	2	1	1	1	1	1	1	1	2	3	1	1554	0	65	147	30.08	3	93	#NULL!	1	104	112	1	0	70	1	0	0	0	40	2	2	2	3	3	3	3	2	30000	0	1	1	2
2	2	5	1	1	3	1	1	2	2	2	1	1	1	1	3	3	0	240	0	74.2	155	30.88	3	76	#NULL!	0	109	137	2	0	75	1	0	0	0	40	2	1	1	3	3	1	1	4	30000	0	1	1	1
2	2	2	2	1	1	3	3	2	2	1	1	1	2	2	2	2	0	437	0	30	142	14.88	1	56	#NULL!	0	75	159	3	1	81	2	0	1	1	40	2	2	1	1	1	1	1	1	120000	30000	3	2	4
2	2	1	2	2	2	1	1	1	1	2	1	1	2	2	2	3	1	32	0	45	135	24.69	3	80	#NULL!	1	89	148	3	1	99	3	1	2	1	40	2	2	2	3	3	2	2	2	20000	0	1	1	1
1	2	2	2	1	2	1	2	1	1	1	1	1	3	3	3	3	0	430	0	55.3	155	23.02	3	74	0	#NULL!	93	150	3	1	104	3	1	2	1	40	2	2	1	2	2	2	2	2	50000	0	1	1	2
2	2	2	2	1	3	1	2	1	2	2	1	1	1	1	3	1	1	449	0	54	154	22.77	2	80	#NULL!	1	94	124	2	0	84	2	0	0	0	40	2	2	1	3	3	1	1	4	50000	0	1	1	2
2	2	3	1	2	2	1	2	1	1	2	1	1	1	2	2	1	1	1111	0	55	155	22.89	2	82	#NULL!	1	96	146	3	1	78	1	0	1	1	40	2	1	2	2	3	3	3	2	30000	50000	3	2	2
2	2	6	1	1	1	2	2	1	1	1	1	1	2	2	2	3	1	653	0	95	155	39.54	3	115	#NULL!	1	120	122	2	0	86	2	0	0	0	40	2	1	1	1	1	1	1	1	85000	0	1	1	2
2	2	1	2	1	3	2	2	1	1	1	1	1	1	3	3	1	0	108	0	48	150	21.33	2	72	#NULL!	0	88	108	1	0	72	1	0	0	0	40	2	2	1	3	3	1	1	4	60000	0	1	1	2
1	2	1	2	1	3	1	2	1	1	2	2	2	1	1	1	1	0	1102	0	56	170	19.38	2	74	0	#NULL!	91	123	2	0	60	1	0	0	0	40	2	2	1	2	2	1	1	4	50000	0	1	1	2
1	2	1	1	1	2	1	2	1	1	1	1	2	2	2	2	1	0	1172	0	61	167	21.87	2	80	0	#NULL!	96	106	1	0	72	1	0	0	0	40	2	1	1	3	3	1	1	2	30000	30000	3	2	2
1	2	1	2	2	2	2	2	1	1	1	2	2	1	1	1	1	0	180	0	50	162	19.05	2	73	0	#NULL!	90	106	1	0	74	1	0	0	0	40	2	2	2	3	3	3	3	2	60000	25000	3	2	2
2	2	2	2	2	2	1	2	1	1	1	1	1	1	1	2	3	1	71	0	65	147	30.08	3	93	#NULL!	1	104	130	2	0	78	1	0	0	0	40	2	2	2	3	3	3	3	2	30000	0	1	1	2
2	2	3	1	2	2	1	2	1	1	1	1	1	1	1	2	3	1	2531	0	65	147	30.08	3	93	#NULL!	1	104	130	2	0	78	1	0	0	0	40	2	1	2	3	3	3	3	2	30000	0	1	1	2
1	2	2	1	2	2	1	2	1	2	1	2	2	1	1	1	1	0	66	0	57	161	21.99	2	73	0	#NULL!	86	112	1	0	65	1	0	0	0	40	2	1	2	3	3	2	2	2	10000	10000	2	2	2
1	2	1	2	2	2	2	2	1	1	1	2	2	1	1	1	1	0	1823	0	50	162	19.05	2	73	0	#NULL!	90	131	2	0	70	1	0	0	0	40	2	2	2	3	3	3	3	2	60000	25000	3	2	2
2	2	2	2	1	2	1	2	1	1	1	1	1	1	1	3	3	1	1550	0	66	150	29.33	3	87	#NULL!	1	104	141	3	1	87	2	0	1	1	40	2	2	1	1	1	1	1	2	20000	0	1	1	2
1	2	1	2	1	2	2	2	2	1	1	2	2	3	3	3	3	0	1052	0	70	172	23.66	3	81	0	#NULL!	99	128	2	0	86	2	0	0	0	40	2	2	1	2	2	2	2	2	70000	0	1	1	2
1	2	2	1	2	2	1	2	1	2	1	2	2	1	1	1	1	0	1549	0	57	161	21.99	2	73	0	#NULL!	86	146	3	1	100	3	1	2	1	40	2	1	2	3	3	2	2	2	10000	10000	2	2	2
2	2	1	2	1	2	1	2	1	1	2	1	1	1	2	2	3	1	1015	0	69	150	30.67	3	98	#NULL!	1	108	128	2	0	80	2	0	0	0	40	2	2	1	2	2	1	1	2	30000	0	1	1	2
1	2	2	2	2	2	2	2	2	2	2	2	1	1	2	3	1	1	459	0	54	170	18.69	2	102	1	#NULL!	109	125	2	0	51	1	0	0	0	40	2	2	2	3	3	3	3	2	60000	0	1	1	2
2	2	1	2	1	2	1	3	1	1	2	1	1	2	2	2	3	1	1091	0	55	154	23.19	3	84	#NULL!	1	108	115	1	0	83	2	0	0	0	40	2	2	1	3	3	1	1	2	35000	0	1	1	3
2	2	6	2	1	2	1	3	1	1	2	1	1	2	2	2	3	1	2401	0	55	154	23.19	3	84	#NULL!	1	108	115	1	0	83	2	0	0	0	40	2	2	1	3	3	1	1	2	35000	0	1	1	3
2	2	1	2	1	3	2	2	1	1	2	1	1	2	2	2	3	1	1028	0	54	150	24	3	83	#NULL!	1	95	103	1	0	69	1	0	0	0	40	2	2	1	2	2	1	1	4	100000	0	1	1	2
1	2	1	1	3	2	2	3	1	1	1	1	2	3	3	3	1	0	535	0	61	167	21.87	2	80	0	#NULL!	96	132	2	0	85	2	0	0	0	40	2	1	3	3	3	3	3	2	70000	0	1	1	3
2	2	5	1	1	3	1	3	2	1	1	2	1	2	2	2	3	1	1243	0	70	159	27.69	3	89	#NULL!	1	110	165	3	1	95	3	1	2	1	40	2	1	1	3	3	1	2	4	50000	0	1	1	3
2	2	3	2	1	2	1	2	1	1	1	1	1	2	2	2	3	1	2217	0	83	159	32.83	3	108	#NULL!	1	121	130	2	0	85	2	0	0	0	40	2	2	1	3	3	1	1	2	30000	0	1	1	2
1	2	3	1	1	3	1	1	1	1	2	2	2	2	2	2	1	0	2053	0	41	140	20.92	2	66	0	#NULL!	63	124	2	0	85	2	0	0	0	40	2	1	1	2	2	1	1	4	30000	0	1	1	1
2	2	4	1	1	2	1	2	1	1	1	1	1	1	1	1	3	0	1295	0	56	152	24.24	3	77	#NULL!	0	93	159	3	1	87	2	0	1	1	40	2	1	1	2	2	1	1	2	30000	10000	2	2	2
2	2	6	1	1	2	2	2	2	1	1	1	1	3	3	3	3	1	629	0	65	152	28.13	3	90	#NULL!	1	103	136	2	0	91	3	1	1	1	40	2	1	1	3	3	1	1	2	100000	200000	5	2	2
2	2	5	1	2	2	1	1	1	1	2	1	1	2	2	2	3	1	1675	0	45	135	24.69	3	80	#NULL!	1	89	111	1	0	73	1	0	0	0	40	2	1	2	3	3	2	2	2	20000	0	1	1	1
2	2	1	2	2	2	1	1	1	1	2	1	1	2	2	2	3	1	1515	0	45	135	24.69	3	80	#NULL!	1	89	142	3	1	95	3	1	2	1	40	2	2	2	3	3	2	2	2	20000	0	1	1	1
2	2	1	2	1	3	2	2	1	1	1	1	1	3	3	2	3	0	922	0	60	150	26.67	3	76	#NULL!	0	98	150	3	1	92	3	1	2	1	40	2	2	1	2	2	1	1	4	60000	0	1	1	2
2	2	1	2	1	3	2	3	1	1	1	1	1	1	1	2	3	0	1797	0	55	146	25.8	3	75	#NULL!	0	95	108	1	0	76	1	0	0	0	40	2	2	1	2	2	1	1	4	72000	60000	4	2	4
1	2	5	1	1	2	2	2	1	1	1	1	2	1	1	1	3	1	2320	0	80	173	26.73	3	92	1	#NULL!	99	154	3	1	91	3	1	2	1	40	2	1	1	2	2	1	1	2	70000	0	1	1	2
2	2	1	1	1	2	1	2	1	1	1	1	2	2	2	2	3	0	1523	0	52.7	150	23.42	3	78	#NULL!	0	95	130	2	0	94	3	1	1	1	40	2	1	1	3	3	1	1	2	30000	30000	3	2	2
2	2	3	1	2	2	2	2	1	1	2	1	1	1	1	1	3	0	1426	0	50	142	24.8	3	74	#NULL!	0	94	122	2	0	83	2	0	0	0	40	2	1	2	3	3	1	1	2	100000	50000	3	2	2
2	2	3	1	2	2	1	2	1	1	2	1	1	1	2	2	1	1	1450	0	55	155	22.89	2	82	#NULL!	1	96	185	3	1	67	1	0	1	1	40	2	1	2	2	3	3	3	2	30000	50000	3	2	2
2	2	1	2	1	3	3	2	1	1	2	1	1	2	2	2	3	1	1068	0	64	152	27.7	3	83	#NULL!	1	100	124	2	0	86	2	0	0	0	40	2	2	1	1	1	1	1	4	108000	0	1	1	2
2	2	1	2	1	3	2	2	1	1	1	1	1	1	3	3	1	0	1591	0	48	150	21.33	2	72	#NULL!	0	88	156	3	1	99	3	1	2	1	40	2	2	1	3	3	1	1	4	60000	0	1	1	2
2	2	2	2	1	2	1	2	2	2	2	1	1	1	1	2	3	1	489	0	54	145	25.68	3	81	#NULL!	1	96	148	3	1	91	3	1	2	1	40	2	2	1	2	2	1	1	2	30000	0	1	1	2
2	2	1	2	1	3	1	2	2	1	1	1	1	2	2	2	1	0	1012	0	45	150	20	2	68	#NULL!	0	90	144	3	1	90	3	1	2	1	40	2	2	1	2	3	2	2	4	30000	0	1	1	2
2	2	4	1	2	2	3	2	1	1	2	1	2	2	2	2	3	1	1404	0	55	145	26.16	3	86	#NULL!	1	99	131	2	0	89	2	0	0	0	40	2	1	2	3	3	3	3	2	200000	0	1	1	2
1	2	4	1	1	3	1	2	2	1	2	1	1	2	2	2	1	0	2012	0	43	150	19.11	2	64	0	#NULL!	83	116	1	0	70	1	0	0	0	40	2	1	1	1	1	1	1	4	20000	0	1	1	2
2	2	3	1	1	2	1	2	1	1	2	1	1	1	2	2	3	1	2021	0	69	150	30.67	3	97	#NULL!	1	108	117	1	0	60	1	0	0	0	40	2	1	1	2	2	1	1	2	30000	0	1	1	2
2	2	5	1	2	2	2	2	1	1	2	1	2	2	2	2	3	0	758	0	53	148	24.2	3	72	#NULL!	0	98	109	1	0	65	1	0	0	0	40	2	1	2	3	3	3	3	2	84000	40000	3	2	2
1	2	1	2	1	3	1	1	1	1	2	2	2	2	2	2	1	0	1047	0	41	140	20.92	2	65	0	#NULL!	63	125	2	0	73	1	0	0	0	40	2	2	1	2	2	1	1	4	30000	0	1	1	1
2	2	5	1	2	2	1	2	1	1	2	1	2	1	1	3	3	1	730	0	70	152	30.3	3	93	#NULL!	1	97	158	3	1	101	3	1	2	1	40	2	1	2	3	3	3	3	2	20000	50000	3	2	2
1	2	2	2	2	2	2	2	1	1	2	2	2	1	2	3	3	1	410	0	70	169	24.51	3	96	1	#NULL!	100	120	2	0	76	1	0	0	0	40	2	2	2	2	3	3	3	2	90000	25000	3	2	2
2	2	2	2	1	2	1	2	1	1	2	1	1	2	1	3	1	0	458	0	48.4	150	21.51	2	78	#NULL!	0	94	128	2	0	67	1	0	0	0	40	2	2	1	3	3	1	1	2	50000	0	1	1	2
2	2	2	2	1	3	1	2	2	2	1	1	1	3	1	3	3	0	347	0	56.9	150	25.29	3	78	#NULL!	0	95	173	3	1	92	3	1	2	1	40	2	2	1	3	2	1	2	4	40000	30000	3	2	2
2	2	2	2	2	2	1	2	1	1	1	1	1	1	1	2	3	0	370	0	56	145	27.97	3	79	#NULL!	0	98	133	2	0	77	1	0	0	0	40	2	2	2	2	2	2	2	2	40000	0	1	1	2
2	2	1	2	1	2	1	2	2	1	1	1	1	1	3	3	3	1	1734	0	61	141	30.68	3	85	#NULL!	1	101	122	2	0	81	2	0	0	0	40	2	2	1	3	3	1	1	2	20000	40000	3	2	2
2	2	2	2	2	2	1	2	1	1	1	1	1	1	1	2	3	1	1714	0	65	147	30.08	3	93	#NULL!	1	104	128	2	0	85	2	0	0	0	40	2	2	2	3	3	3	3	2	30000	0	1	1	2
2	2	1	1	1	2	1	2	1	1	1	1	2	2	2	2	3	0	40	0	52.7	150	23.42	3	78	#NULL!	0	95	147	3	1	100	3	1	2	1	40	2	1	1	3	3	1	1	2	30000	30000	3	2	2
1	1	1	2	1	2	1	2	1	1	1	2	2	1	2	3	3	0	1739	0	61	154	25.72	3	85	0	#NULL!	96	145	3	1	93	3	1	2	1	39	1	2	1	3	3	1	1	2	20000	30000	3	2	2
2	1	1	2	2	3	2	2	1	1	1	1	1	1	1	3	3	1	1577	0	77	152	33.33	3	101	#NULL!	1	114	103	1	0	89	2	0	0	0	39	1	2	2	2	1	1	1	4	100000	0	1	1	2
1	1	1	1	1	1	1	2	1	1	1	2	2	2	2	2	1	0	1230	0	56	165	20.57	2	76	0	#NULL!	98	176	3	1	95	3	1	2	1	39	1	1	1	3	3	1	1	1	35000	0	1	1	2
2	1	1	2	2	3	2	2	1	1	1	1	1	1	1	3	3	1	1737	0	77	152	33.33	3	101	#NULL!	1	114	108	1	0	72	1	0	0	0	39	1	2	2	2	1	1	1	4	100000	0	1	1	2
2	1	2	2	1	2	3	2	1	2	2	1	1	1	3	3	3	0	408	0	48	140	24.49	3	73	#NULL!	0	88	154	3	1	110	3	1	2	1	39	1	2	1	2	2	1	1	2	210000	20000	3	2	2
2	1	2	1	1	2	1	1	2	1	1	1	1	1	1	1	1	0	18	0	44.1	145	20.98	2	70	#NULL!	0	91	115	1	0	83	2	0	0	0	39	1	1	1	3	3	1	2	2	50000	0	1	1	1
2	1	4	1	2	2	1	2	1	1	2	1	1	1	1	1	3	0	1333	0	61	160	23.83	3	79	#NULL!	0	100	123	2	0	93	3	1	1	1	39	1	1	2	3	3	3	3	2	30000	0	1	1	2
2	1	1	2	3	2	1	2	1	1	2	1	1	2	2	2	3	0	1521	0	56.5	154	23.82	3	78	#NULL!	0	60	142	3	1	100	3	1	2	1	39	1	2	3	3	3	3	3	2	30000	0	1	1	2
2	1	1	2	1	2	2	2	1	1	1	1	2	1	1	3	3	1	1580	0	88	151	38.59	3	104	#NULL!	1	118	115	1	0	83	2	0	0	0	39	1	2	1	2	2	1	1	2	100000	0	1	1	2
2	1	2	2	1	2	1	1	2	1	1	1	1	1	1	1	1	0	1471	0	44.1	145	20.98	2	70	#NULL!	0	91	127	2	0	84	2	0	0	0	39	1	2	1	3	3	1	2	2	50000	0	1	1	1
2	1	4	1	2	2	1	2	1	1	1	1	1	2	1	2	3	0	1375	0	55	152	23.81	3	77	#NULL!	0	97	141	3	1	89	2	0	1	1	39	1	1	2	3	3	3	3	2	30000	20000	3	2	2
2	1	1	1	1	2	2	2	1	1	1	2	2	1	1	2	3	1	513	0	65.1	146	30.54	3	93	#NULL!	1	105	134	2	0	78	1	0	0	0	39	1	1	1	2	2	1	1	2	60000	0	1	1	2
2	1	5	1	2	2	1	2	1	1	2	1	2	2	2	2	1	0	763	0	55	160	21.48	2	65	#NULL!	0	93	135	2	0	76	1	0	0	0	39	1	1	2	3	3	3	3	2	20000	0	1	1	2
2	1	1	2	1	2	2	2	1	1	1	1	2	1	1	3	3	1	1740	0	88	151	38.59	3	104	#NULL!	1	118	132	2	0	87	2	0	0	0	39	1	2	1	2	2	1	1	2	100000	0	1	1	2
2	1	1	1	3	2	1	2	1	1	2	1	1	2	2	2	3	1	1170	0	77	152	33.33	3	89	#NULL!	1	116	127	2	0	85	2	0	0	0	39	1	1	3	3	3	3	3	2	30000	0	1	1	2
2	1	3	2	2	2	1	1	1	1	3	1	1	2	2	2	1	0	2216	0	48	150	21.33	2	69	#NULL!	0	100	110	1	0	64	1	0	0	0	39	1	2	2	3	3	2	2	2	30000	30000	3	2	1
2	1	4	1	1	2	1	2	1	1	1	1	1	2	2	2	3	1	1341	0	56	150	24.89	3	89	#NULL!	1	96	143	3	1	89	2	0	1	1	39	1	1	1	3	3	1	1	2	10000	0	1	1	2
2	1	5	1	3	3	1	2	2	1	2	1	2	2	2	2	1	0	735	0	49	150	21.78	2	67	#NULL!	0	98	127	2	0	88	2	0	0	0	39	1	1	3	3	3	3	3	4	20000	100000	4	2	2
1	1	6	1	2	2	2	2	1	1	3	1	1	2	2	2	1	0	1991	0	56	160	21.88	2	74	0	#NULL!	96	141	3	1	77	1	0	1	1	39	1	1	2	2	2	2	2	2	96000	0	1	1	2
2	1	5	1	3	2	1	2	1	1	1	1	1	2	2	2	3	0	830	0	49	145	23.31	3	74	#NULL!	0	99	133	2	0	71	1	0	0	0	39	1	1	4	3	3	3	3	2	30000	8000	2	2	2
2	1	1	2	1	2	1	2	1	1	1	1	1	1	1	1	1	0	1754	0	55	155	22.89	2	77	#NULL!	0	93	137	2	0	86	2	0	0	0	39	1	2	1	3	3	1	1	2	12000	100000	4	2	2
2	1	6	2	1	3	1	2	1	1	2	1	1	2	2	2	1	0	589	0	47	158	18.83	2	76	#NULL!	0	99	129	2	0	68	1	0	0	0	39	1	2	1	1	1	1	1	4	15000	0	1	1	2
2	1	3	1	1	2	1	1	2	1	1	1	1	1	1	1	3	1	2156	0	65	164	24.17	3	93	#NULL!	1	105	97	1	0	63	1	0	0	0	39	1	1	1	3	3	1	2	2	50000	0	1	1	1
1	1	1	2	1	2	1	2	1	1	1	2	2	1	2	3	3	0	96	0	61	154	25.72	3	85	0	#NULL!	96	135	2	0	71	1	0	0	0	39	1	2	1	3	3	1	1	2	20000	30000	3	2	2
2	1	4	1	2	2	1	3	1	1	2	1	1	2	2	2	3	0	2098	0	58	150	25.78	3	78	#NULL!	0	93	184	3	1	91	3	1	2	1	39	1	1	2	2	3	3	2	2	35000	0	1	1	3
1	1	3	1	1	1	1	2	1	1	1	2	2	2	2	2	1	0	2236	0	56	165	20.57	2	76	0	#NULL!	98	118	1	0	74	1	0	0	0	39	1	1	1	3	3	1	1	1	35000	0	1	1	2
2	1	1	2	1	2	2	2	1	1	1	1	2	1	1	3	3	1	97	0	88	151	38.59	3	104	#NULL!	1	118	170	3	1	90	3	1	2	1	39	1	2	1	2	2	1	1	2	100000	0	1	1	2
2	1	1	2	2	3	2	2	1	1	1	1	1	1	1	3	3	1	94	0	77	152	33.33	3	101	#NULL!	1	114	140	3	1	92	3	1	2	1	39	1	2	2	2	1	1	1	4	100000	0	1	1	2
2	1	2	1	1	2	1	1	2	1	1	1	1	1	1	1	1	0	1501	0	44.1	145	20.98	2	70	#NULL!	0	91	106	1	0	74	1	0	0	0	39	1	1	1	3	3	1	2	2	50000	0	1	1	1
2	1	1	1	1	2	1	2	1	1	3	1	1	2	2	2	3	1	533	0	77	152	33.33	3	89	#NULL!	1	116	134	2	0	82	2	0	0	0	39	1	1	1	3	3	1	1	2	20000	50000	3	2	2
1	1	1	2	1	2	1	2	1	1	1	2	2	1	2	3	3	0	1579	0	61	154	25.72	3	85	0	#NULL!	96	139	2	0	78	1	0	0	0	39	1	2	1	3	3	1	1	2	20000	30000	3	2	2
2	1	5	1	1	3	1	1	2	2	2	1	1	1	1	3	1	0	228	0	54	155	22.48	2	75	#NULL!	0	96	122	2	0	76	1	0	0	0	39	1	1	1	3	3	1	1	4	27600	0	1	1	1
2	1	5	1	1	2	1	1	2	1	1	1	1	1	1	1	1	0	1661	0	44.1	145	20.98	2	70	#NULL!	0	91	149	3	1	94	3	1	2	1	39	1	1	1	3	3	1	2	2	50000	0	1	1	1
2	1	5	1	2	2	1	2	1	1	2	1	1	2	2	2	1	0	842	0	45	153	19.22	2	65	#NULL!	0	85	131	2	0	87	2	0	0	0	39	1	1	2	3	3	3	3	2	30000	0	1	1	2
2	1	1	1	2	3	1	2	1	1	2	1	1	3	3	3	3	1	1189	0	58	153	24.78	3	83	#NULL!	1	102	121	2	0	83	2	0	0	0	39	1	1	2	3	3	2	2	4	30000	0	1	1	2
2	1	2	2	3	2	1	2	1	1	2	1	1	1	1	1	1	1	471	0	77	185	22.5	2	101	#NULL!	1	115	127	2	0	72	1	0	0	0	39	1	2	3	3	3	2	2	2	12000	40000	3	2	2
2	1	6	1	1	3	2	2	1	1	1	1	1	1	1	2	1	0	630	0	38	143	18.58	2	68	#NULL!	0	81	130	2	0	88	2	0	0	0	39	1	1	1	2	2	1	1	4	64000	0	1	1	2
2	1	6	1	1	2	2	2	1	1	1	1	1	2	1	1	3	1	645	0	73	148	33.33	3	105	#NULL!	1	103	147	3	1	91	3	1	2	1	39	1	1	1	2	2	1	1	2	60000	0	1	1	2
2	1	2	2	1	3	1	2	2	2	2	1	1	1	1	3	3	1	365	0	68	151	29.82	3	82	#NULL!	1	99	161	3	1	98	3	1	2	1	39	1	2	1	1	1	1	1	4	30000	20000	3	2	2
2	1	1	2	1	2	1	2	1	1	2	1	1	1	1	2	3	1	552	0	58	153	24.78	3	83	#NULL!	1	102	97	1	0	63	1	0	0	0	39	1	2	1	1	1	1	1	2	10000	0	1	1	2
1	1	4	1	1	2	2	2	2	1	1	2	2	3	3	3	3	0	2058	0	70	172	23.66	3	81	0	#NULL!	99	120	2	0	79	1	0	0	0	39	1	1	1	2	2	2	2	2	70000	0	1	1	2
1	1	2	2	3	2	3	2	2	1	2	1	1	3	1	3	1	0	395	0	61	170	21.11	2	76	0	#NULL!	90	120	2	0	75	1	0	0	0	39	1	2	4	3	3	3	3	2	150000	0	1	1	2
2	1	5	1	3	2	1	2	1	1	1	1	2	2	2	2	3	0	838	0	52	147	24.06	3	71	#NULL!	0	100	131	2	0	80	2	0	0	0	39	1	1	3	3	3	3	3	2	50000	30000	3	2	2
2	1	1	2	1	2	1	2	1	1	1	1	1	1	1	1	1	0	111	0	55	155	22.89	2	77	#NULL!	0	93	140	3	1	88	2	0	1	1	39	1	2	1	3	3	1	1	2	9600	100000	4	2	2
1	1	6	1	2	2	2	2	1	1	3	1	1	2	2	2	2	0	1886	0	46	160	17.97	1	74	0	#NULL!	96	113	1	0	65	1	0	0	0	39	1	1	2	2	2	2	2	2	84000	0	1	1	2
1	1	6	1	2	2	2	2	1	1	3	1	1	2	2	2	1	0	1976	0	56	160	21.88	2	74	0	#NULL!	96	99	1	0	62	1	0	0	0	39	1	1	2	2	2	2	2	2	96000	0	1	1	2
1	1	6	1	2	2	2	2	1	1	3	1	1	2	2	2	1	0	1946	0	56	160	21.88	2	74	0	#NULL!	96	97	1	0	61	1	0	0	0	39	1	1	2	2	2	2	2	2	90000	0	1	1	2
2	1	5	2	1	3	1	1	2	2	2	1	1	1	1	3	3	0	269	0	62.4	160	24.38	3	72	#NULL!	0	101	144	3	1	85	2	0	1	1	39	1	2	1	3	3	1	1	4	27600	0	1	1	1
1	1	6	1	2	2	3	2	1	1	3	1	1	2	2	2	1	0	1961	0	56	160	21.88	2	74	0	#NULL!	96	110	1	0	66	1	0	0	0	39	1	1	2	2	2	2	2	2	120000	0	1	1	2
2	1	3	1	1	3	2	2	1	1	2	1	1	2	2	2	3	1	2034	0	54	150	24	3	83	#NULL!	1	95	99	1	0	64	1	0	0	0	39	1	1	1	2	2	1	1	4	100000	0	1	1	2
1	1	6	1	2	2	2	2	1	1	3	1	1	2	2	2	1	0	1916	0	56	160	21.88	2	74	0	#NULL!	96	123	2	0	89	2	0	0	0	39	1	1	2	2	2	2	2	2	75000	0	1	1	2
1	1	3	1	2	2	2	2	1	1	3	1	1	2	2	2	1	0	2520	0	56	160	21.88	2	74	0	#NULL!	96	123	2	0	89	2	0	0	0	39	1	1	2	2	2	2	2	2	75000	0	1	1	2
1	1	4	2	2	2	1	2	1	1	1	2	1	2	1	2	1	0	1846	0	52	165	19.1	2	76	0	#NULL!	93	95	1	0	59	1	0	0	0	39	1	2	2	3	3	2	2	2	30000	0	1	1	2
1	1	1	2	1	3	2	2	1	1	1	2	2	1	3	3	1	0	873	0	55	164	20.45	2	71	0	#NULL!	89	105	1	0	66	1	0	0	0	39	1	2	1	2	2	1	1	4	60000	0	1	1	2
2	1	4	1	1	2	1	2	1	1	1	1	1	1	1	1	3	0	2301	0	56	152	24.24	3	77	#NULL!	0	93	143	3	1	99	3	1	2	1	39	1	1	1	2	2	1	1	2	30000	10000	2	2	2
2	1	4	1	1	2	1	2	1	1	1	1	1	1	1	1	1	0	2304	0	55	160	21.48	2	73	#NULL!	0	91	150	3	1	83	2	0	1	1	39	1	1	1	2	2	1	1	2	20000	0	1	1	2
1	1	1	2	1	1	2	2	1	1	1	1	2	1	1	1	3	0	181	0	68	162	25.91	3	87	0	#NULL!	97	140	3	1	85	2	0	1	1	38	1	2	1	2	2	1	1	1	80000	40000	3	2	2
2	1	6	2	2	1	1	2	1	1	2	1	1	1	2	2	3	1	2405	0	75	156	30.82	3	95	#NULL!	1	110	138	2	0	88	2	0	0	0	38	1	2	2	3	3	3	3	1	30000	100000	4	2	2
2	1	1	2	2	1	1	2	1	1	2	1	1	1	2	2	3	1	1095	0	75	156	30.82	3	95	#NULL!	1	110	138	2	0	88	2	0	0	0	38	1	2	2	3	3	3	3	1	30000	100000	4	2	2
2	1	4	1	1	1	1	3	1	1	1	1	1	2	2	2	3	0	1232	0	69	165	25.34	3	76	#NULL!	0	90	132	2	0	81	2	0	0	0	38	1	1	1	1	1	1	1	1	35000	0	1	1	4
2	1	6	1	1	2	2	2	1	1	1	1	2	1	1	2	3	0	710	0	60	150	26.67	3	78	#NULL!	0	96	176	3	1	92	3	1	2	1	38	1	1	1	1	1	1	1	2	96000	0	1	1	2
2	1	6	1	1	2	1	2	1	1	1	1	1	2	1	2	3	1	687	0	74	155	30.8	3	86	#NULL!	1	108	133	2	0	88	2	0	0	0	38	1	1	1	3	3	1	1	2	40000	0	1	1	2
2	1	1	2	3	1	2	2	1	1	2	1	1	1	1	3	3	1	141	0	56	147	25.92	3	80	#NULL!	1	93	111	1	0	84	2	0	0	0	38	1	2	3	2	2	2	2	1	84000	40000	3	2	2
2	1	3	1	3	2	2	2	2	1	1	2	1	2	1	2	1	0	1856	0	53	158	21.23	2	73	#NULL!	0	95	146	3	1	89	2	0	1	1	38	1	1	3	3	3	3	3	2	75000	0	1	1	2
2	1	4	1	3	2	1	2	1	1	3	1	1	2	2	2	3	1	2287	0	74	160	28.91	3	89	#NULL!	1	107	123	2	0	69	1	0	0	0	38	1	1	3	3	3	3	3	2	50000	60000	4	2	2
2	1	4	1	3	3	1	2	1	1	2	1	1	2	3	2	1	0	2474	0	53	160	20.7	2	72	#NULL!	0	94	132	2	0	81	2	0	0	0	38	1	1	3	3	3	3	3	4	10000	100000	4	2	2
1	1	6	1	2	2	2	2	2	1	1	2	1	1	2	1	1	0	2345	0	58	165	21.3	2	78	0	#NULL!	93	135	2	0	82	2	0	0	0	38	1	1	2	3	3	3	3	2	90000	0	1	1	2
2	1	1	2	3	1	2	2	1	1	2	1	1	1	1	3	3	1	1784	0	56	147	25.92	3	80	#NULL!	1	93	130	2	0	82	2	0	0	0	38	1	2	3	2	2	2	2	1	76000	40000	3	2	2
1	1	1	2	1	3	1	2	1	1	1	2	1	1	1	1	3	1	130	0	74	160	28.91	3	91	1	#NULL!	101	128	2	0	71	1	0	0	0	38	1	2	1	3	3	2	1	4	30000	200000	5	2	2
2	1	5	2	3	1	2	2	1	1	2	1	1	1	1	3	3	1	1624	0	56	147	25.92	3	80	#NULL!	1	93	168	3	1	89	2	0	1	1	38	1	2	3	2	2	2	2	1	83000	40000	3	2	2
2	1	2	2	1	3	1	2	1	1	1	1	1	3	2	2	3	0	2023	0	53	143	25.92	3	75	#NULL!	0	98	125	2	0	87	2	0	0	0	38	1	2	1	1	1	1	1	4	40000	0	1	1	2
2	1	4	1	1	2	1	2	1	1	1	1	1	1	1	1	1	0	1298	0	55	160	21.48	2	73	#NULL!	0	91	113	1	0	79	1	0	0	0	38	1	1	1	2	2	1	1	2	20000	0	1	1	2
2	1	4	2	2	1	1	2	1	1	2	1	1	1	2	2	3	1	2101	0	75	156	30.82	3	95	#NULL!	1	110	126	2	0	86	2	0	0	0	38	1	2	2	3	3	3	3	1	30000	100000	4	2	2
2	1	1	2	1	3	2	2	1	1	1	1	1	2	2	2	3	1	891	0	64	155	26.64	3	86	#NULL!	1	109	158	3	1	109	3	1	2	1	38	1	2	1	1	1	1	1	4	60000	30000	3	2	2
2	1	5	1	3	3	1	2	1	1	2	1	1	2	3	2	1	0	772	0	53	160	20.7	2	72	#NULL!	0	94	132	2	0	81	2	0	0	0	38	1	1	3	3	3	3	3	4	10000	100000	4	2	2
2	1	1	2	1	3	1	2	1	1	1	1	1	3	2	2	3	0	1017	0	53	143	25.92	3	76	#NULL!	0	98	142	3	1	68	1	0	1	1	38	1	2	1	1	1	1	1	4	40000	0	1	1	2
2	1	2	2	2	2	1	2	1	1	2	1	1	1	1	1	3	1	387	0	60	148	27.39	3	82	#NULL!	1	98	121	2	0	76	1	0	0	0	38	1	2	2	3	3	3	3	2	30000	30000	3	2	2
2	1	1	2	1	3	3	2	1	1	2	1	1	2	2	2	3	1	910	0	75	160	29.3	3	91	#NULL!	1	112	116	1	0	69	1	0	0	0	38	1	2	1	3	3	1	1	4	170000	0	1	1	2
1	1	1	2	1	3	1	2	1	1	1	2	1	1	1	1	3	1	1773	0	74	160	28.91	3	91	1	#NULL!	101	106	1	0	76	1	0	0	0	38	1	2	1	3	3	2	1	4	30000	200000	5	2	2
1	1	1	2	1	3	1	2	1	1	1	2	1	1	1	1	3	1	1613	0	74	160	28.91	3	91	1	#NULL!	101	93	1	0	63	1	0	0	0	38	1	2	1	3	3	2	1	4	30000	200000	5	2	2
1	1	1	2	1	3	1	2	1	1	1	1	2	2	2	2	3	0	880	0	74	170	25.61	3	87	0	#NULL!	103	134	2	0	76	1	0	0	0	38	1	2	1	3	3	1	2	4	50000	80000	4	2	2
1	1	4	1	1	3	1	2	1	1	1	2	2	1	1	1	3	0	1395	0	55	151	24.12	3	88	0	#NULL!	92	127	2	0	77	1	0	0	0	38	1	1	1	3	3	1	1	4	20000	0	1	1	2
2	1	4	1	3	2	1	2	1	1	3	1	1	2	2	2	3	1	1281	0	74	160	28.91	3	89	#NULL!	1	107	115	1	0	83	2	0	0	0	38	1	1	3	3	3	3	3	2	50000	60000	4	2	2
1	1	1	2	1	3	1	1	1	1	1	2	2	1	1	2	1	0	202	0	58	160	22.66	2	89	0	#NULL!	95	131	2	0	70	1	0	0	0	38	1	2	1	3	3	3	2	4	10000	0	1	1	1
2	1	4	2	3	2	1	1	3	1	2	1	1	1	1	1	3	1	1400	0	60	150	26.67	3	82	#NULL!	1	102	129	2	0	70	1	0	0	0	38	1	3	4	3	3	3	3	2	50000	3900	2	2	1
1	1	1	2	1	3	1	2	1	1	1	1	1	1	1	1	1	0	893	0	67	172	22.65	2	85	0	#NULL!	95	117	1	0	75	1	0	0	0	38	1	2	1	3	3	1	1	4	30000	0	1	1	2
2	1	1	2	1	3	2	2	1	1	2	1	1	1	1	1	3	1	208	1	69	150	30.67	3	92	#NULL!	1	110	110	1	0	71	1	0	0	0	38	1	2	1	2	2	1	1	3	60000	0	1	1	2
1	1	1	2	1	1	2	2	1	1	1	1	2	1	1	1	3	0	1824	0	68	162	25.91	3	87	0	#NULL!	97	120	2	0	72	1	0	0	0	38	1	2	1	2	2	1	1	1	80000	40000	3	2	2
2	1	2	1	2	2	1	2	1	1	1	1	1	1	1	2	3	0	1724	0	52	149	23.42	3	75	#NULL!	0	95	154	3	1	92	3	1	2	1	37	1	1	2	3	3	2	1	2	20000	0	1	1	2
2	1	6	1	3	3	1	1	1	1	2	1	1	2	2	2	3	1	655	0	54	145	25.68	3	90	#NULL!	1	95	118	1	0	76	1	0	0	0	37	1	1	4	3	3	3	3	3	30000	0	1	1	1
2	1	3	1	2	2	1	2	1	1	1	1	1	1	1	2	3	0	2544	0	52	149	23.42	3	75	#NULL!	0	95	143	3	1	95	3	1	2	1	37	1	1	2	3	3	2	1	2	20000	0	1	1	2
2	1	1	2	1	3	2	2	1	1	1	1	1	1	3	3	3	1	1735	0	51.5	140	26.28	3	82	#NULL!	1	93	162	3	1	88	2	0	1	1	37	1	2	1	3	3	1	1	4	60000	0	1	1	2
1	1	3	1	1	2	3	3	2	1	1	2	1	2	1	2	1	0	1867	0	58	160	22.66	2	80	0	#NULL!	95	123	2	0	77	1	0	0	0	37	1	1	1	1	1	1	1	2	108000	0	1	1	4
2	1	2	1	2	2	1	2	1	1	1	1	1	1	1	2	3	0	81	0	52	149	23.42	3	75	#NULL!	0	95	144	3	1	91	3	1	2	1	37	1	1	2	3	3	2	1	2	20000	0	1	1	2
2	1	3	1	2	2	1	2	1	1	1	1	1	1	1	2	3	0	2541	0	52	149	23.42	3	75	#NULL!	0	95	144	3	1	91	3	1	2	1	37	1	1	2	3	3	2	1	2	20000	0	1	1	2
1	1	1	1	1	3	1	1	1	1	3	1	2	1	1	1	1	0	1200	0	47	150	20.89	2	74	0	#NULL!	92	130	2	0	87	2	0	0	0	37	1	1	1	3	3	1	1	4	30000	0	1	1	1
2	1	3	1	1	3	2	2	2	2	1	1	1	2	2	2	3	0	2044	0	52	150	23.11	3	68	#NULL!	0	96	131	2	0	84	2	0	0	0	37	1	1	1	3	3	1	1	4	80000	0	1	1	2
1	1	1	2	3	2	1	1	1	1	2	2	2	1	1	2	3	0	195	0	68	167	24.38	3	83	0	#NULL!	101	109	1	0	86	2	0	0	0	37	1	2	3	1	1	1	1	2	50000	0	1	1	1
2	1	2	2	2	2	1	2	1	1	1	1	1	1	1	2	3	0	68	0	52	149	23.42	3	75	#NULL!	0	95	122	2	0	85	2	0	0	0	37	1	2	2	3	3	2	1	2	20000	0	1	1	2
2	1	1	2	2	2	1	3	1	1	2	1	1	2	2	2	3	0	1092	0	58	150	25.78	3	78	#NULL!	0	93	107	1	0	75	1	0	0	0	37	1	2	2	2	3	3	2	2	35000	0	1	1	3
2	1	6	2	2	2	1	3	1	1	2	1	1	2	2	2	3	0	2402	0	58	150	25.78	3	78	#NULL!	0	93	107	1	0	75	1	0	0	0	37	1	2	2	2	3	3	2	2	35000	0	1	1	3
1	1	5	1	3	2	3	2	1	1	2	2	2	2	2	2	1	0	835	0	54	170	18.69	2	76	0	#NULL!	91	124	2	0	82	2	0	0	0	37	1	1	4	3	3	3	3	2	108000	0	1	1	2
2	1	5	1	2	2	2	2	2	1	2	1	2	2	2	2	1	0	823	0	49	146	22.99	2	78	#NULL!	0	95	113	1	0	68	1	0	0	0	37	1	1	2	2	3	3	3	2	84000	80000	4	2	2
1	1	6	1	3	2	1	3	1	1	2	2	1	2	2	2	3	1	640	0	80	169	28.01	3	94	1	#NULL!	105	123	2	0	66	1	0	0	0	37	1	1	3	3	3	3	3	2	9600	0	1	1	3
2	1	5	2	4	3	2	1	1	1	2	1	1	1	1	2	3	1	217	0	67	160	26.17	3	87	#NULL!	1	108	123	2	0	79	1	0	0	0	37	1	2	6	3	3	3	3	4	100000	200000	5	2	1
1	1	5	1	3	2	3	1	1	1	2	2	2	2	2	2	1	0	837	0	47	156	19.31	2	67	0	#NULL!	87	142	3	1	79	1	0	1	1	37	1	1	3	3	3	3	3	2	108000	0	1	1	1
1	1	5	1	4	1	1	2	1	1	2	2	2	2	1	1	3	0	745	0	82	180	25.31	3	87	0	#NULL!	108	117	1	0	84	2	0	0	0	37	1	1	6	3	3	3	3	1	36000	80000	4	2	2
2	1	1	2	1	3	2	2	1	1	1	1	1	1	3	3	3	1	1575	0	51.5	140	26.28	3	82	#NULL!	1	93	135	2	0	102	3	1	1	1	37	1	2	1	3	3	1	1	4	60000	0	1	1	2
2	1	2	2	2	2	1	2	1	1	1	1	1	1	1	2	3	0	1551	0	52	149	23.42	3	75	#NULL!	0	95	131	2	0	82	2	0	0	0	37	1	2	2	3	3	2	1	2	20000	0	1	1	2
2	1	3	1	3	3	1	2	1	1	2	1	1	2	2	2	1	0	714	0	49	150	21.78	2	64	#NULL!	0	91	111	1	0	72	1	0	0	0	37	1	1	3	3	3	3	3	4	30000	0	1	1	2
2	1	2	2	2	2	1	2	1	1	1	1	1	1	1	2	3	0	1564	0	52	149	23.42	3	75	#NULL!	0	95	126	2	0	86	2	0	0	0	37	1	2	2	3	3	2	1	2	20000	0	1	1	2
2	1	2	2	2	2	1	2	1	1	1	1	1	1	1	2	3	0	1711	0	52	149	23.42	3	75	#NULL!	0	95	133	2	0	91	3	1	1	1	37	1	2	2	3	3	2	1	2	20000	0	1	1	2
2	1	1	2	1	3	2	2	1	1	1	1	1	1	3	3	3	1	92	0	51.5	140	26.28	3	82	#NULL!	1	93	145	3	1	85	2	0	1	1	37	1	2	1	3	3	1	1	4	60000	0	1	1	2
1	1	1	1	3	2	1	2	1	1	2	1	2	2	2	2	1	0	192	0	56	165	20.57	2	78	0	#NULL!	90	122	2	0	86	2	0	0	0	37	1	1	4	3	3	3	3	2	10000	0	1	1	2
2	1	1	2	1	2	2	2	1	1	1	1	1	1	1	3	3	1	1813	0	65	146	30.49	3	89	#NULL!	1	100	135	2	0	80	2	0	0	0	37	1	2	1	2	1	1	1	2	60000	16000	3	2	2
2	1	1	2	2	3	1	2	1	1	1	1	1	2	2	2	3	0	905	0	60	160	23.44	3	78	#NULL!	0	102	110	1	0	68	1	0	0	0	37	1	2	2	2	2	3	3	4	9600	0	1	1	2
2	1	1	1	1	2	1	2	1	1	1	2	2	1	2	2	1	0	1072	0	48	150	21.33	2	67	#NULL!	0	87	124	2	0	84	2	0	0	0	37	1	1	1	2	2	1	1	2	20000	0	1	1	2
2	1	1	1	2	2	2	2	1	1	1	1	1	3	1	1	3	0	858	0	57	155	23.73	3	79	#NULL!	0	96	106	1	0	76	1	0	0	0	37	1	1	2	3	3	3	3	2	100000	0	1	1	2
2	1	2	2	2	2	1	2	1	1	1	1	1	1	1	2	3	0	1567	0	52	149	23.42	3	75	#NULL!	0	95	113	1	0	74	1	0	0	0	37	1	2	2	3	3	2	1	2	20000	0	1	1	2
1	1	2	2	2	2	1	2	1	1	2	1	2	1	1	1	1	0	443	0	60	180	18.52	2	72	0	#NULL!	93	161	3	1	110	3	1	2	1	37	1	2	2	3	3	3	3	2	40000	20000	3	2	2
2	1	4	1	2	2	1	2	1	1	2	1	2	1	1	1	3	0	1374	0	53	145	25.21	3	79	#NULL!	0	96	139	2	0	80	2	0	0	0	37	1	1	2	3	3	3	3	2	30000	10000	2	2	2
2	1	2	2	1	3	1	2	1	1	1	1	1	1	2	3	3	1	470	0	60	150	26.67	3	89	#NULL!	1	95	120	2	0	70	1	0	0	0	37	1	2	1	1	1	1	1	4	50000	200000	5	2	2
2	1	3	2	2	2	1	2	1	1	1	1	1	1	1	2	3	1	1481	0	68	145	32.34	3	96	#NULL!	1	108	123	2	0	69	1	0	0	0	37	1	2	2	3	3	3	3	2	20000	30000	3	2	2
1	1	6	1	1	2	1	2	1	1	1	1	2	1	1	1	1	0	563	0	47	150	20.89	2	74	0	#NULL!	92	134	2	0	78	1	0	0	0	37	1	1	1	3	3	1	1	2	9700	0	1	1	2
2	1	2	2	1	3	1	2	2	2	1	1	1	3	1	3	1	0	364	0	52	154	21.93	2	69	#NULL!	0	90	169	3	1	99	3	1	2	1	37	1	2	1	2	2	2	2	4	40000	20000	3	2	2
2	1	4	1	3	2	1	1	1	1	2	1	2	2	2	2	1	0	1321	0	54	158	21.63	2	65	#NULL!	0	98	117	1	0	69	1	0	0	0	36	1	1	4	3	3	3	3	2	20000	0	1	1	1
2	1	3	1	3	2	1	1	1	1	2	1	2	2	2	2	1	0	2494	0	54	158	21.63	2	65	#NULL!	0	98	117	1	0	69	1	0	0	0	36	1	1	4	3	3	3	3	2	20000	0	1	1	1
2	1	1	2	1	3	2	2	2	2	1	1	1	2	2	2	3	0	1038	0	52	150	23.11	3	68	#NULL!	0	96	118	1	0	61	1	0	0	0	36	1	2	1	3	3	1	1	4	80000	0	1	1	2
1	1	1	1	3	2	1	2	1	1	2	1	2	2	2	2	3	0	1203	0	70	155	29.14	3	85	0	#NULL!	100	163	3	1	94	3	1	2	1	36	1	1	3	3	3	3	3	2	30000	30000	3	2	2
2	1	4	2	3	2	1	2	2	2	2	1	2	2	2	2	3	1	2480	1	76	150	33.78	3	95	#NULL!	1	115	122	2	0	77	1	0	0	0	36	1	2	4	3	3	3	3	2	20000	0	1	1	2
2	1	4	2	1	3	1	2	1	1	2	1	1	2	2	2	3	1	2447	0	64	150	28.44	3	85	#NULL!	1	105	138	2	0	86	2	0	0	0	36	1	2	1	3	3	2	2	4	30000	0	1	1	2
2	1	5	2	4	3	1	2	1	1	1	1	1	1	1	1	3	1	316	0	75	150	33.33	3	95	#NULL!	1	105	137	2	0	87	2	0	0	0	36	1	2	6	3	3	3	3	4	40000	100000	4	2	2
1	1	5	1	3	2	1	2	2	1	2	1	2	3	3	3	2	0	805	0	40	160	15.63	1	68	0	#NULL!	77	160	3	1	83	2	0	1	1	36	1	1	4	3	3	3	3	2	50000	30000	3	2	2
1	1	1	2	3	2	2	3	2	2	2	2	2	1	1	1	1	0	149	0	56	160	21.88	2	74	0	#NULL!	92	115	1	0	83	2	0	0	0	36	1	2	3	3	3	3	3	2	80000	0	1	1	3
1	1	3	1	3	2	1	2	1	1	2	1	2	3	3	3	1	0	2164	0	52	161	20.06	2	76	0	#NULL!	86	101	1	0	58	1	0	0	0	36	1	1	3	3	3	3	3	2	30000	0	1	1	2
2	1	1	2	1	3	1	2	1	1	2	1	1	2	2	2	3	1	1005	0	64	150	28.44	3	85	#NULL!	1	105	138	2	0	86	2	0	0	0	36	1	2	1	3	3	2	2	4	30000	0	1	1	2
2	1	3	1	1	2	1	2	2	1	1	2	1	2	1	2	3	0	1849	0	53	148	24.2	3	72	#NULL!	0	98	120	2	0	64	1	0	0	0	36	1	1	1	1	1	1	1	2	30000	0	1	1	2
1	1	1	2	3	2	2	3	2	2	2	2	2	1	1	1	1	0	1792	0	56	160	21.88	2	74	0	#NULL!	92	115	1	0	77	1	0	0	0	36	1	2	3	3	3	3	3	2	80000	0	1	1	3
2	1	4	1	1	3	1	2	1	1	1	1	1	1	2	2	3	0	1327	0	55	150	24.44	3	77	#NULL!	0	99	104	1	0	65	1	0	0	0	36	1	1	1	3	3	1	1	4	40000	30000	3	2	2
2	1	6	1	3	1	2	2	1	1	1	1	1	1	3	2	1	1	2352	0	51	159	20.17	2	90	#NULL!	1	95	128	2	0	89	2	0	0	0	36	1	1	4	3	3	3	3	1	50000	0	1	1	2
2	1	5	1	3	2	3	2	2	1	3	1	1	2	2	2	1	0	833	0	46	153	19.65	2	61	#NULL!	0	91	136	2	0	81	2	0	0	0	36	1	1	4	3	3	3	3	2	108000	0	1	1	2
1	1	2	1	1	2	1	2	1	1	1	1	2	1	1	1	3	0	505	0	79	165	29.02	3	89	0	#NULL!	106	123	2	0	69	1	0	0	0	36	1	1	1	3	3	1	1	2	9600	0	1	1	2
1	1	6	2	3	3	2	2	1	1	1	2	2	2	2	2	3	0	566	0	70	155	29.14	3	85	0	#NULL!	100	127	2	0	80	2	0	0	0	36	1	2	4	3	3	3	3	4	100000	0	1	1	2
1	1	5	1	3	2	1	2	1	1	1	1	2	1	1	1	3	1	786	0	85	165	31.22	3	98	1	#NULL!	106	127	2	0	78	1	0	0	0	36	1	1	3	3	3	3	3	2	15000	30000	3	2	2
2	1	2	1	3	2	1	2	1	1	2	1	2	3	3	3	3	0	1509	0	63.5	151	27.85	3	71	#NULL!	0	101	143	3	1	79	1	0	1	1	36	1	1	3	3	3	3	3	2	30000	0	1	1	2
1	1	2	1	3	2	1	2	1	1	2	1	2	1	1	1	3	0	393	0	70	170	24.22	3	87	0	#NULL!	101	111	1	0	70	1	0	0	0	36	1	1	4	3	3	3	3	2	25000	0	1	1	2
2	1	1	2	1	2	1	3	2	1	2	1	1	2	2	2	1	0	878	0	47	156	19.31	2	61	#NULL!	0	90	135	2	0	81	2	0	0	0	36	1	2	1	2	2	1	2	2	30000	0	1	1	3
1	1	5	1	3	2	2	3	2	2	2	2	2	1	1	1	1	0	1632	0	56	160	21.88	2	74	0	#NULL!	92	132	2	0	87	2	0	0	0	36	1	1	3	3	3	3	3	2	80000	0	1	1	3
2	1	2	2	1	2	1	2	3	1	2	1	1	2	2	2	3	1	445	0	61.9	150	27.51	3	90	#NULL!	1	110	140	3	1	76	1	0	1	1	36	1	2	1	3	3	2	2	2	20000	27000	3	2	2
2	1	3	2	1	2	3	2	1	1	1	2	1	2	1	3	1	0	1863	0	53	160	20.7	2	72	#NULL!	0	94	126	2	0	76	1	0	0	0	36	1	2	1	1	1	1	1	2	200000	0	1	1	2
2	1	2	1	3	2	1	2	1	1	2	1	2	3	3	3	3	0	26	0	63.5	151	27.85	3	71	#NULL!	0	101	167	3	1	106	3	1	2	1	36	1	1	3	3	3	3	3	2	30000	0	1	1	2
2	1	3	1	3	2	1	2	1	1	2	1	2	3	3	3	3	0	2551	0	63.5	151	27.85	3	71	#NULL!	0	101	167	3	1	106	3	1	2	1	36	1	1	3	3	3	3	3	2	30000	0	1	1	2
1	1	1	2	3	3	2	2	1	1	1	2	2	2	2	2	1	0	521	0	52	161	20.06	2	76	0	#NULL!	86	136	2	0	81	2	0	0	0	36	1	2	4	3	3	3	3	4	100000	0	1	1	2
2	1	3	1	1	2	1	2	1	1	3	1	1	1	1	1	1	1	1419	0	52	151	22.81	2	87	#NULL!	1	94	131	2	0	84	2	0	0	0	36	1	1	1	2	2	1	1	2	30000	25000	3	2	2
2	1	2	2	2	3	1	2	2	1	2	1	1	2	1	3	2	1	374	0	62	195	16.31	1	87	#NULL!	1	98	127	2	0	90	3	1	1	1	36	1	2	2	2	2	2	3	4	30000	50000	3	2	2
1	1	4	2	3	3	1	2	2	1	2	2	2	1	1	2	1	0	2145	0	60.4	165	22.19	2	79	0	#NULL!	97	111	1	0	69	1	0	0	0	36	1	2	3	3	3	3	3	4	35000	120000	5	2	2
1	1	5	1	1	2	1	2	1	1	2	2	2	2	1	2	1	0	276	0	60.5	163	22.77	2	79	0	#NULL!	96	134	2	0	78	1	0	0	0	36	1	1	1	2	2	1	1	2	20000	0	1	1	2
2	1	5	2	3	2	1	2	2	2	2	1	2	2	2	2	3	1	778	1	76	150	33.78	3	95	#NULL!	1	115	122	2	0	77	1	0	0	0	36	1	2	4	3	3	3	3	2	20000	0	1	1	2
1	1	1	2	1	1	3	2	1	1	1	1	1	2	2	2	1	0	1223	0	64	167	22.95	2	86	0	#NULL!	98	144	3	1	90	3	1	2	1	35	1	2	1	1	1	1	1	1	120000	0	1	1	2
2	1	4	2	1	2	2	2	2	1	2	1	1	2	2	2	3	0	2441	0	58	155	24.14	3	72	#NULL!	0	97	98	1	0	71	1	0	0	0	35	1	2	1	3	3	1	1	2	60000	25000	3	2	2
2	1	1	2	1	1	1	2	1	1	1	1	1	2	2	2	3	1	1222	0	60	161	23.15	3	92	#NULL!	1	101	149	3	1	95	3	1	2	1	35	1	2	1	1	1	1	1	1	30000	0	1	1	2
1	1	6	1	2	2	1	1	2	1	2	2	2	2	2	2	1	0	707	0	52	162	19.81	2	68	0	#NULL!	84	137	2	0	94	3	1	1	1	35	1	1	2	3	3	3	2	2	24000	0	1	1	1
2	1	4	1	1	3	1	2	1	1	1	1	1	1	1	1	1	0	1373	0	47	145	22.35	2	68	#NULL!	0	90	135	2	0	80	2	0	0	0	35	1	1	1	3	3	1	1	4	10000	10000	2	2	2
1	1	1	2	1	2	1	2	1	1	1	2	1	1	1	3	3	1	1736	0	83	180	25.62	3	97	1	#NULL!	104	135	2	0	71	1	0	0	0	35	1	2	1	3	3	2	2	2	20000	0	1	1	2
2	1	1	2	1	3	1	2	1	1	1	1	1	2	1	1	3	1	956	0	67	151	29.38	3	91	#NULL!	1	105	109	1	0	72	1	0	0	0	35	1	2	1	2	2	1	1	4	40000	0	1	1	2
1	1	6	1	1	3	1	1	1	1	3	1	2	1	1	1	1	0	2206	0	47	150	20.89	2	74	0	#NULL!	92	120	2	0	64	1	0	0	0	35	1	1	1	3	3	1	1	4	30000	0	1	1	1
2	1	1	2	2	2	3	2	1	1	2	1	1	2	2	2	3	0	892	0	62	152	26.84	3	79	#NULL!	0	107	140	3	1	88	2	0	1	1	35	1	2	2	3	3	2	2	2	108000	0	1	1	2
2	1	4	2	2	1	1	2	1	1	1	1	1	1	1	1	1	0	2418	0	53.1	155	22.1	2	76	#NULL!	0	92	114	1	0	70	1	0	0	0	35	1	2	2	3	3	3	3	1	10000	0	1	1	2
2	1	5	2	3	3	1	2	2	1	2	1	1	1	2	3	3	0	314	0	55	144	26.52	3	71	#NULL!	0	97	127	2	0	84	2	0	0	0	35	1	2	4	3	3	3	3	4	10000	60000	4	2	2
1	1	6	1	3	2	1	2	1	1	2	2	2	2	2	2	1	0	708	0	54	160	21.09	2	71	0	#NULL!	87	123	2	0	60	1	0	0	0	35	1	1	3	3	3	3	3	2	25000	50000	3	2	2
2	1	1	2	1	3	2	2	1	1	1	1	1	2	2	2	3	1	989	0	56	145	26.63	3	81	#NULL!	1	98	143	3	1	87	2	0	1	1	35	1	2	1	3	3	1	1	4	98000	0	1	1	2
2	1	2	2	2	2	2	2	1	1	2	1	2	1	2	3	3	1	64	0	73	159	28.88	3	82	#NULL!	1	100	133	2	0	88	2	0	0	0	35	1	2	2	2	2	3	3	2	60000	100000	4	2	2
2	1	1	2	1	2	2	2	2	1	2	1	1	2	2	2	3	0	987	0	58	155	24.14	3	72	#NULL!	0	97	116	1	0	63	1	0	0	0	35	1	2	1	3	3	1	1	2	60000	25000	3	2	2
2	1	2	2	2	2	2	2	1	1	2	1	2	1	2	3	3	1	1547	0	73	159	28.88	3	82	#NULL!	1	100	140	3	1	96	3	1	2	1	35	1	2	2	2	2	3	3	2	60000	100000	4	2	2
2	1	2	1	1	2	2	2	1	1	2	1	1	1	3	3	1	1	1542	0	53.5	153	22.85	2	82	#NULL!	1	97	136	2	0	91	3	1	1	1	35	1	1	1	2	2	1	1	2	72000	20000	3	2	2
2	1	2	2	1	1	1	2	1	1	1	1	1	3	3	3	3	1	434	0	52	150	23.11	3	89	#NULL!	1	97	118	1	0	76	1	0	0	0	35	1	2	1	3	3	2	2	1	40000	0	1	1	2
1	1	1	2	1	2	1	2	1	1	1	2	1	1	1	3	3	1	93	0	83	180	25.62	3	97	1	#NULL!	104	114	1	0	59	1	0	0	0	35	1	2	1	3	3	2	2	2	20000	0	1	1	2
2	1	5	1	4	2	1	2	2	2	2	1	2	3	3	3	1	0	751	0	54	156	22.19	2	71	#NULL!	0	91	151	3	1	86	2	0	1	1	35	1	1	5	3	3	3	3	2	50000	30000	3	2	2
1	1	4	1	1	2	1	2	1	1	2	2	1	1	1	1	1	0	2303	0	50	159	19.78	2	75	0	#NULL!	89	147	3	1	100	3	1	2	1	35	1	1	1	3	3	1	1	2	20000	0	1	1	2
1	1	6	1	2	2	1	2	1	1	2	2	2	2	2	2	3	0	904	0	80	170	27.68	3	73	0	#NULL!	58	124	2	0	76	1	0	0	0	35	1	1	2	3	3	3	3	2	10000	10000	2	2	2
2	1	4	1	3	1	3	2	1	1	2	1	2	2	2	2	3	1	1407	0	65	159	25.71	3	84	#NULL!	1	106	97	1	0	63	1	0	0	0	35	1	1	4	3	3	3	3	1	200000	0	1	1	2
1	1	5	2	2	2	3	1	1	1	3	1	1	3	1	3	1	0	272	0	60.9	165	22.37	2	77	0	#NULL!	96	126	2	0	81	2	0	0	0	35	1	2	2	3	3	3	3	2	108000	0	1	1	1
2	1	5	1	2	3	1	2	1	1	2	1	1	3	3	3	3	1	2195	0	58	153	24.78	3	83	#NULL!	1	102	147	3	1	87	2	0	1	1	35	1	1	2	3	3	2	2	4	30000	0	1	1	2
2	1	3	1	1	2	2	2	2	1	2	1	1	2	2	2	3	0	1934	0	58	155	24.14	3	72	#NULL!	0	97	125	2	0	73	1	0	0	0	35	1	1	1	3	3	1	1	2	60000	25000	3	2	2
2	1	1	2	1	2	2	2	2	1	2	1	1	2	2	2	3	0	999	0	58	155	24.14	3	72	#NULL!	0	97	98	1	0	71	1	0	0	0	35	1	2	1	3	3	1	1	2	60000	25000	3	2	2
1	1	1	2	1	2	1	2	1	1	1	2	1	1	1	3	3	1	1576	0	83	180	25.62	3	97	1	#NULL!	104	141	3	1	80	2	0	1	1	35	1	2	1	3	3	2	2	2	20000	0	1	1	2
1	1	2	2	1	2	1	2	1	1	1	1	2	1	1	1	1	0	407	0	55	157	22.31	2	81	0	#NULL!	94	131	2	0	70	1	0	0	0	35	1	2	1	2	2	1	1	2	30000	100000	4	2	2
2	1	2	2	2	1	1	2	1	1	1	1	1	1	1	1	1	0	350	0	53.1	155	22.1	2	76	#NULL!	0	92	114	1	0	70	1	0	0	0	35	1	2	2	3	3	3	3	1	10000	0	1	1	2
2	1	3	1	1	3	3	2	2	2	1	1	1	2	1	1	3	1	1482	0	72	150	32	3	94	#NULL!	1	105	172	3	1	93	3	1	2	1	35	1	1	1	3	3	1	1	3	120000	0	1	1	2
2	1	1	2	1	2	1	2	1	1	3	1	1	1	3	3	3	0	1748	0	48	144	23.15	3	67	#NULL!	0	92	157	3	1	73	1	0	1	1	34	1	2	1	2	2	1	1	2	9600	0	1	1	2
2	1	5	1	2	2	1	2	1	1	2	1	2	3	3	3	3	1	1655	0	59	151	25.88	3	80	#NULL!	1	96	146	3	1	93	3	1	2	1	34	1	1	2	3	3	3	3	2	30000	0	1	1	2
2	1	4	2	4	1	3	2	1	1	2	1	1	2	2	2	3	1	2450	0	62	150	27.56	3	94	#NULL!	1	102	148	3	1	92	3	1	2	1	34	1	2	5	3	3	3	3	1	115200	0	1	1	2
2	1	3	1	1	3	1	3	1	1	1	1	1	2	2	2	1	0	2221	0	46	155	19.15	2	74	#NULL!	0	87	121	2	0	84	2	0	0	0	34	1	1	1	1	1	1	1	4	10000	7500	2	2	4
2	1	5	2	3	3	2	2	1	1	1	1	1	1	1	1	3	1	1630	0	64	155	26.64	3	84	#NULL!	1	101	118	1	0	70	1	0	0	0	34	1	2	3	3	3	3	3	4	72000	40000	3	2	2
2	1	1	2	1	3	1	2	1	1	1	1	1	1	1	3	3	1	136	0	60	148	27.39	3	81	#NULL!	1	97	128	2	0	73	1	0	0	0	34	1	2	1	3	3	2	2	4	20000	20000	3	2	2
2	1	1	2	1	2	2	2	3	2	1	1	1	3	3	3	2	1	1051	0	40	160	15.63	1	96	#NULL!	1	119	114	1	0	70	1	0	0	0	34	1	2	1	2	2	3	2	2	70000	0	1	1	2
2	1	2	2	2	2	1	2	1	1	2	1	2	3	3	3	3	1	1495	0	59	151	25.88	3	80	#NULL!	1	96	148	3	1	105	3	1	2	1	34	1	2	2	3	3	3	3	2	30000	0	1	1	2
2	1	4	1	2	2	1	2	1	1	2	1	2	3	3	3	3	1	2440	0	59	151	25.88	3	80	#NULL!	1	96	148	3	1	105	3	1	2	1	34	1	1	2	3	3	3	3	2	30000	0	1	1	2
2	1	4	1	3	2	1	2	1	1	2	1	1	2	2	2	3	1	1291	0	71	150	31.56	3	90	#NULL!	1	106	138	2	0	86	2	0	0	0	34	1	1	3	3	3	3	3	2	30000	25000	3	2	2
2	1	3	1	2	2	1	2	1	1	2	1	2	3	3	3	3	0	2150	0	56.6	155	23.56	3	76	#NULL!	0	96	119	1	0	81	2	0	0	0	34	1	1	2	3	3	3	3	2	30000	0	1	1	2
2	1	2	1	2	2	1	2	1	1	2	1	2	3	3	3	3	1	12	0	59	151	25.88	3	80	#NULL!	1	96	150	3	1	104	3	1	2	1	34	1	1	2	3	3	3	3	2	30000	0	1	1	2
1	1	6	2	1	2	1	1	1	1	3	2	1	3	3	3	1	0	650	0	51	151	22.37	2	78	0	#NULL!	84	149	3	1	85	2	0	1	1	34	1	2	1	2	2	1	1	2	24000	0	1	1	1
2	1	1	2	1	3	1	2	1	1	1	1	1	1	1	3	3	1	1779	0	60	148	27.39	3	81	#NULL!	1	97	144	3	1	83	2	0	1	1	34	1	2	1	3	3	2	2	4	20000	20000	3	2	2
2	1	1	2	3	3	2	2	1	1	1	1	1	1	1	1	3	1	147	0	64	155	26.64	3	84	#NULL!	1	101	121	2	0	71	1	0	0	0	34	1	2	3	3	3	3	3	4	72000	40000	3	2	2
2	1	1	2	1	3	2	2	2	2	2	1	1	1	1	1	3	1	204	1	52	150	23.11	3	85	#NULL!	1	100	141	3	1	83	2	0	1	1	34	1	2	1	3	3	3	1	4	72000	10000	2	2	2
1	1	4	1	2	2	1	1	1	1	2	1	2	2	1	2	3	1	1390	0	78	161	30.09	3	91	1	#NULL!	97	135	2	0	87	2	0	0	0	34	1	1	2	3	3	3	2	2	36000	40000	3	2	1
2	1	1	2	1	2	1	2	1	1	3	1	1	1	3	3	3	0	1588	0	48	144	23.15	3	67	#NULL!	0	92	131	2	0	87	2	0	0	0	34	1	2	1	2	2	1	1	2	12000	0	1	1	2
2	1	1	2	1	2	1	2	1	1	3	1	1	1	3	3	3	0	105	0	48	144	23.15	3	67	#NULL!	0	92	139	2	0	96	3	1	1	1	34	1	2	1	2	2	1	1	2	10000	0	1	1	2
1	1	2	2	3	2	2	2	1	1	2	1	1	2	1	1	3	1	380	0	77	165	28.28	3	95	1	#NULL!	104	135	2	0	87	2	0	0	0	34	1	2	4	3	3	3	3	2	80000	5000	2	2	2
2	1	5	1	3	2	1	2	1	1	2	1	1	2	2	3	3	0	795	0	50	146	23.46	3	78	#NULL!	0	94	118	1	0	71	1	0	0	0	34	1	1	3	3	3	3	3	2	25000	20000	3	2	2
2	1	1	2	3	3	2	2	1	1	1	1	1	1	1	1	3	1	1790	0	64	155	26.64	3	84	#NULL!	1	101	127	2	0	83	2	0	0	0	34	1	2	3	3	3	3	3	4	72000	40000	3	2	2
1	1	6	1	3	2	1	2	2	1	1	1	1	2	2	2	3	0	656	0	67	160	26.17	3	84	0	#NULL!	88	145	3	1	99	3	1	2	1	34	1	1	3	2	2	2	2	2	30000	0	1	1	2
2	1	4	1	1	2	2	2	3	2	1	1	1	3	3	3	2	1	2057	0	40	160	15.63	1	94	#NULL!	1	119	111	1	0	66	1	0	0	0	34	1	1	1	2	2	3	2	2	70000	0	1	1	2
2	1	2	2	1	3	2	2	1	1	1	1	1	1	1	1	3	0	507	0	56.6	155	23.56	3	76	#NULL!	0	96	131	2	0	85	2	0	0	0	34	1	2	1	2	2	1	1	4	60000	0	1	1	2
2	1	1	2	4	1	3	2	1	1	2	1	1	2	2	2	3	1	1008	0	62	150	27.56	3	94	#NULL!	1	102	148	3	1	92	3	1	2	1	34	1	2	5	3	3	3	3	1	115200	0	1	1	2
1	1	6	1	1	2	1	2	1	1	3	1	2	2	1	2	3	1	699	0	70	157	28.4	3	97	1	#NULL!	102	103	1	0	73	1	0	0	0	33	1	1	1	1	1	1	1	2	30000	0	1	1	2
2	1	4	1	1	2	3	2	1	1	1	1	1	2	1	3	3	1	2421	0	78.6	149	35.4	3	94	#NULL!	1	112	128	2	0	70	1	0	0	0	33	1	1	1	2	2	1	1	2	180000	300000	5	2	2
2	1	4	1	1	2	1	1	1	1	1	1	1	1	1	1	3	1	2308	0	75	157	30.43	3	98	#NULL!	1	108	135	2	0	92	3	1	1	1	33	1	1	1	2	2	1	1	2	18000	15000	3	2	1
1	1	3	1	3	2	1	2	1	1	2	1	1	2	2	2	1	0	1440	0	58	160	22.66	2	74	0	#NULL!	92	119	1	0	76	1	0	0	0	33	1	1	3	3	3	3	3	2	10000	0	1	1	2
2	1	1	2	4	1	1	2	2	2	2	1	1	1	1	1	3	1	1806	0	74	147	34.24	3	89	#NULL!	1	113	163	3	1	100	3	1	2	1	33	1	2	6	3	3	3	3	1	20000	40000	3	2	2
1	1	1	2	3	2	1	2	1	1	1	1	2	1	1	2	3	1	199	1	65	162	24.77	3	93	1	#NULL!	98	110	1	0	79	1	0	0	0	33	1	2	3	1	1	1	1	2	50000	60000	4	2	2
2	1	4	1	1	2	1	1	1	1	1	1	1	1	1	1	3	1	1302	0	75	157	30.43	3	98	#NULL!	1	108	133	2	0	73	1	0	0	0	33	1	1	1	2	2	1	1	2	12000	15000	3	2	1
2	1	1	2	4	1	1	2	2	2	2	1	1	1	1	1	3	1	163	0	74	147	34.24	3	89	#NULL!	1	113	163	3	1	94	3	1	2	1	33	1	2	6	3	3	3	3	1	20000	40000	3	2	2
2	1	1	2	1	2	2	2	2	1	1	1	1	2	2	2	1	1	2066	0	46	148	21	2	82	#NULL!	1	96	113	1	0	60	1	0	0	0	33	1	2	1	3	3	1	1	2	70000	0	1	1	2
2	1	2	1	1	2	3	2	1	1	1	1	1	2	1	3	3	1	1512	0	78.6	149	35.4	3	94	#NULL!	1	112	114	1	0	83	2	0	0	0	33	1	1	1	2	2	1	1	2	180000	300000	5	2	2
2	1	5	1	2	2	1	2	3	2	2	1	1	1	1	2	3	1	252	0	98.6	160	38.52	3	108	#NULL!	1	128	168	3	1	75	1	0	1	1	33	1	1	2	3	3	3	1	2	20000	10000	2	2	2
2	1	4	1	2	2	1	1	1	1	3	1	1	2	2	2	1	0	1397	0	54	158	21.63	2	74	#NULL!	0	95	114	1	0	83	2	0	0	0	33	1	1	2	3	3	3	3	2	20000	0	1	1	1
2	1	3	1	4	2	2	2	2	1	2	1	1	2	1	3	1	0	1435	0	52	157	21.1	2	72	#NULL!	0	96	173	3	1	92	3	1	2	1	33	1	1	5	3	3	3	3	2	70000	0	1	1	2
2	1	5	1	4	3	3	2	1	1	2	1	2	2	1	2	3	1	853	0	76	150	33.78	3	98	#NULL!	1	106	140	3	1	97	3	1	2	1	33	1	1	5	3	3	3	3	3	200000	150000	5	2	2
2	1	4	1	4	2	2	2	1	1	2	1	1	2	2	2	1	0	1337	0	56	157	22.72	2	71	#NULL!	0	96	111	1	0	59	1	0	0	0	33	1	1	5	3	3	3	3	2	75000	0	1	1	2
2	1	5	1	1	2	3	2	1	1	1	1	1	2	1	3	3	1	1672	0	78.6	149	35.4	3	94	#NULL!	1	112	128	2	0	70	1	0	0	0	33	1	1	1	2	2	1	1	2	180000	300000	5	2	2
2	1	2	1	1	2	3	2	1	1	1	1	1	2	1	3	3	1	29	0	78.6	149	35.4	3	94	#NULL!	1	112	140	3	1	77	1	0	1	1	33	1	1	1	2	2	1	1	2	180000	300000	5	2	2
2	1	3	1	2	2	1	2	1	1	1	1	1	2	2	2	1	0	2052	0	48	150	21.33	2	70	#NULL!	0	95	143	3	1	88	2	0	1	1	33	1	1	2	3	3	3	3	2	50000	0	1	1	2
2	1	2	2	2	2	2	2	2	1	2	1	1	1	2	3	3	1	488	0	68	153	29.05	3	87	#NULL!	1	107	126	2	0	71	1	0	0	0	33	1	2	2	3	3	2	2	2	100000	60000	4	2	2
2	1	1	1	1	3	1	3	1	1	2	1	1	2	2	2	3	1	524	0	60	150	26.67	3	82	#NULL!	1	100	122	2	0	77	1	0	0	0	33	1	1	1	2	2	1	1	4	20000	0	1	1	4
2	1	2	2	1	2	1	2	2	1	1	1	1	2	1	2	1	0	429	0	49.4	149	22.25	2	69	#NULL!	0	90	124	2	0	75	1	0	0	0	33	1	2	1	2	1	1	1	2	30000	20000	3	2	2
2	1	5	1	1	2	2	1	1	2	2	1	1	1	2	2	1	0	1639	0	45	145	21.4	2	70	#NULL!	0	90	126	2	0	77	1	0	0	0	32	1	1	1	2	2	1	1	2	83000	0	1	1	1
1	1	6	1	1	1	1	2	1	1	1	1	1	1	1	1	1	0	709	0	45	145	21.4	2	73	0	#NULL!	83	130	2	0	71	1	0	0	0	32	1	1	1	1	1	1	1	1	24000	0	1	1	2
2	1	2	2	1	2	2	2	1	1	2	1	1	3	3	3	3	0	400	0	61	142	30.25	3	79	#NULL!	0	103	111	1	0	83	2	0	0	0	32	1	2	1	2	2	1	1	2	60000	60000	4	2	2
2	1	1	2	1	2	2	1	1	2	2	1	1	1	2	2	1	0	1799	0	45	145	21.4	2	70	#NULL!	0	90	149	3	1	94	3	1	2	1	32	1	2	1	2	2	1	1	2	67000	0	1	1	1
2	1	1	2	1	2	1	1	1	2	2	1	1	1	2	2	1	0	156	0	45	145	21.4	2	70	#NULL!	0	90	118	1	0	76	1	0	0	0	32	1	2	1	2	2	1	1	2	10000	0	1	1	1
2	1	4	2	1	1	3	2	1	1	2	1	1	1	1	3	3	1	2422	0	64.1	154	27.03	3	84	#NULL!	1	101	130	2	0	75	1	0	0	0	32	1	2	1	2	2	1	1	1	120000	0	1	1	2
2	1	3	2	1	1	2	2	1	1	1	1	1	1	1	1	1	0	1828	0	48	161	18.52	2	68	#NULL!	0	92	111	1	0	76	1	0	0	0	32	1	2	1	2	2	1	1	1	70000	40000	3	2	2
2	1	1	2	1	1	2	2	1	1	1	1	1	1	1	1	1	0	185	0	48	161	18.52	2	68	#NULL!	0	92	148	3	1	81	2	0	1	1	32	1	2	1	2	2	1	1	1	70000	40000	3	2	2
2	1	2	2	1	1	2	2	1	1	2	1	1	1	1	3	1	0	1162	0	40	140	20.41	2	73	#NULL!	0	93	135	2	0	92	3	1	1	1	32	1	2	1	2	2	1	1	1	76000	0	1	1	2
2	1	2	2	1	1	2	2	1	1	2	1	1	1	1	3	3	1	1513	0	64.1	154	27.03	3	84	#NULL!	1	101	125	2	0	78	1	0	0	0	32	1	2	1	2	2	1	1	1	96000	0	1	1	2
2	1	1	2	3	2	1	2	1	1	2	1	2	1	1	2	3	1	726	0	53	149	23.87	3	87	#NULL!	1	90	141	3	1	84	2	0	1	1	32	1	2	3	3	3	3	3	2	30000	0	1	1	2
2	1	3	1	2	2	1	2	2	1	2	1	1	2	1	3	3	0	1436	0	52	149	23.42	3	75	#NULL!	0	96	152	3	1	101	3	1	2	1	32	1	1	2	3	3	3	3	2	20000	0	1	1	2
1	1	2	1	2	2	1	2	1	1	2	1	2	2	1	3	2	0	438	0	55.6	175	18.16	1	76	0	#NULL!	95	111	1	0	70	1	0	0	0	32	1	1	2	3	3	3	3	2	20000	10000	2	2	2
2	1	1	2	1	3	1	2	1	1	1	1	1	3	3	3	1	0	525	0	40	140	20.41	2	73	#NULL!	0	93	125	2	0	71	1	0	0	0	32	1	2	1	1	1	1	1	4	20000	10000	2	2	2
2	1	2	2	1	1	3	2	1	1	2	1	1	1	1	3	3	1	30	0	64.1	154	27.03	3	84	#NULL!	1	101	177	3	1	91	3	1	2	1	32	1	2	1	2	2	1	1	1	180000	0	1	1	2
1	1	2	1	2	2	1	2	1	1	3	1	1	1	1	1	3	0	391	0	65	160	25.39	3	88	0	#NULL!	101	134	2	0	86	2	0	0	0	32	1	1	2	3	3	3	3	2	35000	200000	5	2	2
2	1	2	1	2	2	1	2	1	1	2	1	1	1	2	3	3	1	461	0	56.5	152	24.45	3	83	#NULL!	1	100	126	2	0	73	1	0	0	0	32	1	1	2	2	2	2	2	2	30000	20000	3	2	2
2	1	3	2	1	1	2	2	1	1	2	1	1	1	1	3	1	0	2168	0	40	140	20.41	2	73	#NULL!	0	93	131	2	0	84	2	0	0	0	32	1	2	1	2	2	1	1	1	75000	0	1	1	2
2	1	1	2	1	3	2	2	1	1	2	1	1	2	2	2	3	1	1059	0	58	150	25.78	3	81	#NULL!	1	103	100	1	0	72	1	0	0	0	31	1	2	1	2	2	1	1	4	70000	0	1	1	2
2	1	6	1	3	2	1	2	2	1	2	1	1	2	2	2	2	0	693	0	42	155	17.48	1	61	#NULL!	0	83	124	2	0	84	2	0	0	0	31	1	1	3	3	3	3	3	2	50000	20000	3	2	2
1	1	3	2	4	2	2	2	1	1	2	2	2	1	1	1	3	1	2162	0	73	167	26.18	3	90	1	#NULL!	102	134	2	0	65	1	0	0	0	31	1	2	5	3	3	3	3	2	100000	60000	4	2	2
2	1	1	2	1	2	2	2	2	1	1	1	1	2	2	2	1	1	1060	0	46	148	21	2	82	#NULL!	1	96	96	1	0	62	1	0	0	0	31	1	2	1	3	3	1	1	2	70000	0	1	1	2
2	1	5	2	4	2	2	2	1	1	2	2	2	1	1	1	3	1	24	0	62.2	148	28.4	3	90	#NULL!	1	106	130	2	0	72	1	0	0	0	31	1	2	5	3	3	3	3	2	100000	60000	4	2	2
2	1	3	2	4	2	2	2	1	1	2	2	2	1	1	1	3	1	2549	0	62.2	148	28.4	3	90	#NULL!	1	106	130	2	0	72	1	0	0	0	31	1	2	5	3	3	3	3	2	100000	60000	4	2	2
1	1	4	1	1	3	2	2	1	1	1	1	2	3	3	3	3	1	2419	0	78	160	30.47	3	91	1	#NULL!	101	133	2	0	82	2	0	0	0	31	1	1	1	3	3	1	1	4	68000	20000	3	2	2
1	1	6	1	4	2	1	2	3	1	2	2	2	3	3	3	3	1	657	0	79	164	29.37	3	93	1	#NULL!	105	152	3	1	82	2	0	1	1	31	1	1	5	3	3	3	3	2	40000	0	1	1	2
1	1	2	1	2	2	2	2	1	1	3	1	1	1	1	1	3	1	519	0	73	167	26.18	3	90	1	#NULL!	102	146	3	1	65	1	0	1	1	31	1	1	2	3	3	3	2	2	60000	0	1	1	2
1	1	2	1	1	3	3	2	1	1	1	1	2	3	3	3	3	1	1510	0	78	160	30.47	3	91	1	#NULL!	101	110	1	0	71	1	0	0	0	31	1	1	1	3	3	1	1	4	180000	20000	3	2	2
2	1	6	1	2	3	1	1	2	1	2	1	2	2	2	2	2	0	617	0	45	164	16.73	1	66	#NULL!	0	85	122	2	0	72	1	0	0	0	31	1	1	2	3	3	3	2	4	50000	0	1	1	1
2	1	5	1	1	3	2	2	1	1	2	1	1	2	2	2	3	1	2065	0	58	150	25.78	3	82	#NULL!	1	103	165	3	1	82	2	0	1	1	31	1	1	1	2	2	1	1	4	70000	0	1	1	2
1	1	1	2	3	2	2	2	1	1	2	2	2	2	2	3	3	0	1037	0	59	160	23.05	3	75	0	#NULL!	93	140	3	1	85	2	0	1	1	31	1	2	3	3	3	3	3	2	100000	0	1	1	2
1	1	3	1	3	2	2	2	1	1	2	2	2	2	2	3	3	0	2043	0	59	160	23.05	3	74	0	#NULL!	93	120	2	0	72	1	0	0	0	31	1	1	3	3	3	3	3	2	100000	0	1	1	2
1	1	6	1	3	3	1	2	1	1	2	1	2	2	3	2	3	0	727	0	67	168	23.74	3	83	0	#NULL!	95	169	3	1	88	2	0	1	1	31	1	1	3	3	3	3	3	4	20000	0	1	1	2
2	1	5	1	3	2	1	2	1	1	2	1	1	2	2	3	1	0	796	0	48	155	19.98	2	63	#NULL!	0	90	109	1	0	58	1	0	0	0	31	1	1	3	3	3	3	3	2	10000	7500	2	2	2
1	1	2	2	3	2	1	2	2	1	2	1	1	1	1	3	1	0	389	0	56.7	165	20.83	2	78	0	#NULL!	99	125	2	0	72	1	0	0	0	31	1	2	4	3	3	3	3	2	40000	0	1	1	2
1	1	2	1	1	3	2	2	1	1	1	1	2	3	3	3	3	1	27	0	78	160	30.47	3	91	1	#NULL!	101	154	3	1	89	2	0	1	1	31	1	1	1	3	3	1	1	4	72000	20000	3	2	2
1	1	3	1	1	3	2	2	1	1	1	1	2	3	3	3	3	1	2552	0	78	160	30.47	3	91	1	#NULL!	101	154	3	1	89	2	0	1	1	31	1	1	1	3	3	1	1	4	72000	20000	3	2	2
2	1	2	1	1	3	2	2	1	1	1	1	2	3	3	3	3	1	1159	0	70	160	27.34	3	82	#NULL!	1	111	106	1	0	75	1	0	0	0	31	1	1	1	3	3	1	1	4	75000	20000	3	2	2
2	1	4	1	3	1	2	2	1	1	3	1	1	2	2	2	2	0	1402	0	46	160	17.97	1	70	#NULL!	0	85	116	1	0	81	2	0	0	0	31	1	1	3	3	3	3	3	1	81000	30000	3	2	2
1	1	5	2	4	2	2	2	1	1	2	2	2	1	1	1	3	1	1156	0	73	167	26.18	3	90	1	#NULL!	102	125	2	0	79	1	0	0	0	31	1	2	5	3	3	3	3	2	100000	60000	4	2	2
2	1	5	2	4	2	2	2	1	1	2	2	2	1	1	1	3	1	1507	0	62.2	148	28.4	3	90	#NULL!	1	106	128	2	0	70	1	0	0	0	31	1	2	5	3	3	3	3	2	100000	60000	4	2	2
2	1	3	2	1	3	3	2	1	1	1	1	1	2	2	2	3	1	1413	0	65	150	28.89	3	95	#NULL!	1	100	152	3	1	84	2	0	1	1	31	1	2	1	3	3	1	2	4	150000	0	1	1	2
1	1	4	2	3	3	1	2	2	1	2	2	2	1	1	2	3	0	2435	0	65	161	25.08	3	86	0	#NULL!	100	121	2	0	72	1	0	0	0	30	1	2	3	3	3	3	3	4	35000	120000	5	2	2
1	1	5	2	3	3	1	2	2	1	2	2	2	1	1	2	3	0	1650	0	65	161	25.08	3	86	0	#NULL!	100	129	2	0	77	1	0	0	0	30	1	2	3	3	3	3	3	4	35000	120000	5	2	2
2	1	6	1	3	1	1	1	1	1	2	1	2	2	3	2	3	0	717	0	55	150	24.44	3	70	#NULL!	0	93	138	2	0	75	1	0	0	0	30	1	1	3	3	3	3	3	1	12000	0	1	1	1
1	1	1	2	2	2	2	1	1	1	2	2	2	1	2	3	3	0	1763	0	57	157	23.12	3	76	0	#NULL!	92	98	1	0	58	1	0	0	0	30	1	2	2	3	3	2	2	2	60000	0	1	1	1
2	1	3	2	1	2	2	2	1	1	1	2	1	2	1	2	3	1	1866	0	58	148	26.48	3	93	#NULL!	1	100	154	3	1	94	3	1	2	1	30	1	2	1	1	1	1	1	2	81000	0	1	1	2
2	1	4	2	1	2	1	2	1	1	1	2	1	2	1	2	3	1	1855	0	57	150	25.33	3	85	#NULL!	1	97	108	1	0	73	1	0	0	0	30	1	2	1	1	1	1	1	2	20000	0	1	1	2
2	1	1	2	3	2	1	2	2	2	2	1	1	2	2	2	1	0	948	0	51	151	22.37	2	76	#NULL!	0	91	123	2	0	73	1	0	0	0	30	1	2	3	3	3	3	3	2	30000	70000	4	2	2
2	1	6	2	3	2	1	2	2	2	2	1	1	2	2	2	1	0	2363	0	51	151	22.37	2	76	#NULL!	0	91	123	2	0	73	1	0	0	0	30	1	2	3	3	3	3	3	2	30000	70000	4	2	2
2	1	3	1	1	2	1	2	1	1	3	1	1	1	2	2	3	0	1885	0	60	160	23.44	3	78	#NULL!	0	98	145	3	1	93	3	1	2	1	30	1	1	1	3	3	2	3	2	10000	2000	2	2	2
2	1	3	1	1	3	1	2	1	1	1	1	2	3	3	3	3	1	2165	0	70	160	27.34	3	82	#NULL!	1	111	119	1	0	71	1	0	0	0	30	1	1	1	3	3	1	1	4	9800	20000	3	2	2
2	1	1	2	1	3	1	2	1	1	1	1	1	2	2	2	3	1	1031	0	68	155	28.3	3	86	#NULL!	1	99	122	2	0	76	1	0	0	0	30	1	2	1	3	3	2	2	4	50000	0	1	1	2
2	1	1	1	1	3	1	3	1	1	1	1	1	2	2	2	1	0	1215	0	46	155	19.15	2	74	#NULL!	0	87	121	2	0	79	1	0	0	0	30	1	1	1	1	1	1	1	4	10000	7500	2	2	4
1	1	4	1	1	2	1	2	1	1	2	2	1	1	1	1	1	0	1297	0	50	159	19.78	2	75	0	#NULL!	89	133	2	0	88	2	0	0	0	30	1	1	1	3	3	1	1	2	20000	0	1	1	2
1	1	6	1	3	2	1	2	1	1	2	1	2	2	2	2	3	0	2209	0	70	155	29.14	3	85	0	#NULL!	100	163	3	1	100	3	1	2	1	30	1	1	3	3	3	3	3	2	30000	30000	3	2	2
2	1	4	1	1	3	1	3	1	1	1	1	1	2	2	2	1	0	2456	0	46	155	19.15	2	74	#NULL!	0	87	121	2	0	79	1	0	0	0	30	1	1	1	1	1	1	1	4	10000	7500	2	2	4
2	1	2	2	2	1	1	2	2	1	2	1	2	1	1	2	3	0	500	0	52	150	23.11	3	79	#NULL!	0	96	115	1	0	88	2	0	0	0	30	1	2	2	3	3	2	2	1	35000	12000	3	2	2
2	1	6	1	3	3	1	2	1	1	1	1	1	2	2	2	3	0	723	0	59	154	24.88	3	78	#NULL!	0	100	120	2	0	76	1	0	0	0	30	1	1	3	3	3	3	3	4	20000	0	1	1	2
2	1	3	1	1	3	1	2	1	1	1	1	1	2	2	2	3	1	2037	0	68	155	28.3	3	85	#NULL!	1	99	147	3	1	80	2	0	1	1	30	1	1	1	3	3	2	2	4	50000	0	1	1	2
2	1	1	2	2	2	1	2	1	1	1	1	1	2	2	2	1	0	1046	0	48	150	21.33	2	70	#NULL!	0	95	114	1	0	62	1	0	0	0	30	1	2	2	3	3	3	3	2	50000	0	1	1	2
1	1	1	2	3	2	1	2	1	1	2	1	2	2	2	2	1	1	1042	0	60	165	22.04	2	96	1	#NULL!	102	132	2	0	87	2	0	0	0	30	1	2	3	3	3	3	3	2	15000	0	1	1	2
1	1	2	2	2	3	1	2	1	1	1	2	2	3	3	3	3	0	491	0	68.3	170	23.63	3	82	0	#NULL!	95	145	3	1	79	1	0	1	1	30	1	2	2	3	3	1	1	4	30000	0	1	1	2
2	1	2	2	3	1	2	2	1	1	2	1	1	1	3	3	3	1	480	0	58	150	25.78	3	84	#NULL!	1	100	187	3	1	92	3	1	2	1	30	1	2	3	3	3	3	3	1	60000	50000	3	2	2
2	1	6	2	3	1	2	2	1	1	2	1	1	1	3	3	3	1	2392	0	58	150	25.78	3	84	#NULL!	1	100	187	3	1	92	3	1	2	1	30	1	2	3	3	3	3	3	1	60000	50000	3	2	2
1	1	1	2	2	3	1	1	1	1	2	2	2	1	1	3	1	0	197	0	57	158	22.83	2	82	0	#NULL!	98	107	1	0	80	2	0	0	0	30	1	2	2	3	3	2	3	4	30000	0	1	1	1
1	1	2	1	1	3	2	2	1	1	2	2	2	1	1	2	1	0	501	0	60.4	165	22.19	2	79	0	#NULL!	97	119	1	0	86	2	0	0	0	30	1	1	1	2	2	1	1	4	60000	0	1	1	2
2	1	3	1	1	2	1	2	1	1	3	1	1	1	2	2	3	0	1915	0	60	160	23.44	3	78	#NULL!	0	98	106	1	0	64	1	0	0	0	30	1	1	1	3	3	2	3	2	10000	2000	2	2	2
2	1	3	1	1	2	1	2	1	1	3	1	1	1	2	2	3	0	2519	0	60	160	23.44	3	78	#NULL!	0	98	106	1	0	64	1	0	0	0	30	1	1	1	3	3	2	3	2	10000	2000	2	2	2
1	1	2	2	3	2	2	1	1	1	2	2	2	1	1	1	1	1	494	0	53	161	20.45	2	100	1	#NULL!	105	126	2	0	76	1	0	0	0	30	1	2	3	3	3	3	3	2	84000	0	1	1	1
1	1	2	2	3	3	1	2	2	1	2	2	2	1	1	2	1	0	1139	0	60.4	165	22.19	2	79	0	#NULL!	97	176	3	1	98	3	1	2	1	30	1	2	3	3	3	3	3	4	35000	120000	5	2	2
2	1	3	1	1	2	1	2	1	1	3	1	1	1	2	2	3	0	1990	0	60	160	23.44	3	78	#NULL!	0	98	138	2	0	84	2	0	0	0	30	1	1	1	3	3	2	3	2	10000	2000	2	2	2
2	1	3	1	1	2	1	2	1	1	3	1	1	1	2	2	3	0	1945	0	60	160	23.44	3	78	#NULL!	0	98	126	2	0	73	1	0	0	0	30	1	1	1	3	3	2	3	2	10000	2000	2	2	2
2	1	4	1	4	1	2	2	1	1	2	1	1	2	2	2	3	1	2014	0	62	150	27.56	3	94	#NULL!	1	102	129	2	0	90	3	1	1	1	30	1	1	5	3	3	3	3	1	96000	0	1	1	2
1	1	1	2	2	2	2	1	1	1	2	2	2	1	2	3	3	0	120	0	57	157	23.12	3	76	0	#NULL!	92	153	3	1	90	3	1	2	1	30	1	2	2	3	3	2	2	2	60000	0	1	1	1
1	1	6	1	3	2	2	3	1	1	1	1	2	3	3	3	3	1	2395	0	80	160	31.25	3	101	1	#NULL!	104	157	3	1	93	3	1	2	1	30	1	1	3	3	3	3	3	2	70000	0	1	1	3
1	1	2	1	3	2	2	3	1	1	1	1	2	3	3	3	3	1	483	0	80	160	31.25	3	101	1	#NULL!	104	157	3	1	93	3	1	2	1	30	1	1	3	3	3	3	3	2	70000	0	1	1	3
1	1	2	2	3	3	1	2	2	1	2	2	2	1	1	2	3	0	7	0	65	161	25.08	3	86	0	#NULL!	100	161	3	1	110	3	1	2	1	30	1	2	3	3	3	3	3	4	35000	120000	5	2	2
1	1	5	2	3	2	1	2	1	1	1	2	2	1	1	1	3	0	317	0	76	161	29.32	3	87	0	#NULL!	103	127	2	0	85	2	0	0	0	30	1	2	3	3	3	2	2	2	10000	20000	3	2	2
2	1	3	1	1	2	1	2	1	1	3	1	1	1	2	2	3	0	1900	0	60	160	23.44	3	78	#NULL!	0	98	135	2	0	75	1	0	0	0	30	1	1	1	3	3	2	3	2	10000	2000	2	2	2
2	1	3	1	1	2	1	2	1	1	3	1	1	1	2	2	3	0	1960	0	60	160	23.44	3	78	#NULL!	0	98	122	2	0	70	1	0	0	0	30	1	1	1	3	3	2	3	2	10000	2000	2	2	2
2	1	2	2	2	2	2	2	2	1	1	1	1	3	3	3	3	1	388	0	82	150	36.44	3	104	#NULL!	1	127	146	3	1	93	3	1	2	1	30	1	2	2	3	3	3	3	2	85000	0	1	1	2
2	1	5	2	2	3	1	2	2	2	1	1	2	1	1	2	3	1	292	0	63	142	31.24	3	80	#NULL!	1	101	109	1	0	78	1	0	0	0	30	1	2	2	3	3	3	3	4	10000	5500	2	2	2
2	1	3	1	1	2	1	2	1	1	3	1	1	1	2	2	3	0	1975	0	60	160	23.44	3	78	#NULL!	0	98	130	2	0	83	2	0	0	0	30	1	1	1	3	3	2	3	2	10000	2000	2	2	2
2	1	3	1	1	2	1	2	1	1	3	1	1	1	2	2	3	0	2005	0	60	160	23.44	3	78	#NULL!	0	98	111	1	0	83	2	0	0	0	30	1	1	1	3	3	2	3	2	10000	2000	2	2	2
[truncated: 223 more columns]
